# Supplementary material for: Identifying Core Genes Related to Low-Temperature Stress Resistance in Quinoa Seedlings Based on WGCNA
Source: Int J Mol Sci. 2024 Jun 23;25(13):6885. doi: 10.3390/ijms25136885 (PMC11241592; doi:10.3390/ijms25136885)
Supplement: Supplementary file 1 [file ijms-25-06885-s001.zip › Table S1.xlsx]

## Sheet: Table S1
Table S1 Physiological indexes of quinoa seedlings under low temperature stress
Different indicators		Assay Kit		Specific operation methods
soluble protein		soluble protein quantitative assay kit-Coomassie Brilliant Blue Method		Accurately weigh 1 g quinoa leaves, use 9 mL of 0.9 % normal saline as a homogenate medium, mechanically homogenize under ice water bath conditions, 2500 r/min, centrifuge for 10 min, and take 10 % homogenate supernatant to be tested, and three biological replicates.
Soluble sugar		Plant soluble sugar content test kit-colorimetric method		Accurately weigh 0.2 g fresh quinoa leaves, add 2 mL pure water, grind into homogenate, pour into a capped centrifuge tube, boil water bath for 10 min, cool, centrifuge at room temperature for 10 min, 4000 r/min, take the supernatant with pure water 10 times dilution, shake to prepare samples for determination, and three biological replicates.
Proline		proline assay kit-colorimetric method		Accurately weigh 1 g quinoa leaves, add 9 mL reagent one, mechanically homogenize under ice water bath conditions, make 10 % tissue homogenate, 3500 r/min, centrifuge for 10 min, and take the supernatant to be measured, and three biological replicates.
Peroxidase		Peroxidase assay kit-colorimetric method		Accurately weighed 1 g quinoa leaves, added 9 mL of 0.1 mol/L, pH 7 ~ 7.4 phosphate buffer, and prepared into 10% tissue homogenate under ice water bath conditions. After 3500 r/separation heart for 10 minutes, the supernatant was taken for determination, and three biological replicates
Malonaldehyde		Plant Malondialdehyde (MDA) assay kit -Colorimetric method		Weigh 0.1 g quinoa leaves, add 1ml extract, homogenize in ice bath, centrifuge at 4 ℃ for 10 min, take the supernatant, place on ice to be tested, and then absorb 0.6 mL reagent in 1.5 mL centrifuge tube, add 0.2 mL sample, mix well, keep in 95 ℃ water bath for 30 min ( cover tightly to prevent water loss ), centrifuge for 10 min, and absorb the supernatant for determination, and three biological…
Chlorophyll		Chlorophyll assay kit-colorimetric method		The fresh quinoa leaves were taken to remove the midrib, washed with distilled water and dried with absorbent paper. The surface was ground into powder under the condition of adding liquid nitrogen and avoiding light. About 0.1 g of plant powder was accurately weighed and put into 10 mL centrifuge tube. Add 1 mL distilled water, weigh about 50 mg reagent powder to add it, mix well ; the extract w…
