# Supplementary material for: Identifying Core Genes Related to Low-Temperature Stress Resistance in Quinoa Seedlings Based on WGCNA
Source: Int J Mol Sci. 2024 Jun 23;25(13):6885. doi: 10.3390/ijms25136885 (PMC11241592; doi:10.3390/ijms25136885)
Supplement: Supplementary file 1 [file ijms-25-06885-s001.zip › Table S2.xlsx]

## Sheet: Table S2
Table S2 Total genes of all groups
ID	AY1_1	AY1_2	AY1_3	AY2_1	AY2_2	AY2_3	BY1_1	BY1_2	BY1_3	BY2_1	BY2_2	BY2_3	CY1_1	CY1_2	CY1_3	CY2_1	CY2_2	CY2_3
gene-LOC110707304	14197.2	12288.2	13214.1	4386.84	1309.81	2338.69	8251.46	6747.43	16761.5	942.61	1460.13	813.7	2950.51	5635.1	7393.44	2763.22	6072.64	5655.71
gene-LOC110728613	8845.94	2313.96	11003.5	3102.59	4864.15	4412.44	8815.78	10709	7278.79	5269.83	4550.67	3958.71	10004.9	7263.32	6950.91	4012.37	3324.91	4553.83
gene-LOC110705154	8486.6	10631	4839.29	5097.8	1146.73	2179.46	2828.8	4635.61	10789.8	866.14	1507.4	734.01	958.87	3533.39	5397.17	4225.62	7923.23	9572.61
gene-LOC110723936	8315.52	11251.9	7857.82	8352.55	1857.46	4117.29	4882.27	3024.36	8803.73	1559.7	2239.06	1309.34	1837.38	3009.76	6954.47	5109.11	11035.4	10384.7
gene-LOC110700721	8109.84	1927.2	13602.5	7557.69	7789.32	7631.19	11065	10342.4	6970.65	11457.1	7498.46	6440.19	15659.3	7266.46	12050.9	14357.6	13250.8	5211.59
gene-LOC110722675	8032.53	11183	8341.5	6140.57	1684.27	3186.37	3947.03	3667.91	6909.87	1418.43	1961.94	1050.58	1979.12	2964.16	6021.08	3819.14	7736.4	8392.93
gene-LOC110690396	6516.77	1944.04	7652.31	3061.24	5351.38	4603.96	8800.21	9449.4	6145.6	5467.93	4324.73	3795.07	10013.2	7267.2	7594.62	5150.73	4343.37	5417.34
gene-LOC110720530	5368.96	7105.91	2746.13	635.56	226.3	258.28	1804.62	1665	6739.91	87.49	201.53	82.69	1382.57	2497.56	3219.64	710.41	508.5	2243.54
gene-LOC110723942	5097.38	6618.98	5574.55	6324.07	2129.12	3695.53	3057.25	1738.7	5293.07	1372.27	2154.47	1238.42	790.1	1338.25	5645.61	5096.12	9439.22	10361.4
gene-LOC110714610	4948.12	2396.87	5484.58	3300.97	3928.69	3501.52	5227.71	5876.68	3857.48	4676.44	4095.25	3882.18	5581.45	3768.13	4352.58	4020.67	3928.14	3688.31
gene-LOC110734228	4376.3	930.02	5274.64	2724.73	2795.07	3179.12	4881.67	3218.95	2596.91	4017.4	2591.84	2427.95	9244.75	4519.1	9544.69	8838.88	9397.77	6157.86
gene-LOC110706940	4278.81	4161.1	3699.75	2640.3	2748.24	3239.13	805.11	976.67	785.61	273.84	396.94	728.54	22.46	100.86	53.53	131.47	85.37	402.74
gene-LOC110724632	4199.04	3811.43	4946.21	4617.84	3291.91	3686.8	4327.9	5693.52	4883.97	2796.97	2760.37	2834.34	1172.79	1658.79	2534.48	1798.73	2663.56	2497
gene-LOC110719659	3879.53	5387.05	3628.81	1208.63	195.37	707.69	1253.17	1031.67	3208.35	151.94	352.68	207.03	630.74	1174.32	2281.25	1612.23	2074.76	3277.29
gene-LOC110722310	3765.12	1090.17	3943.07	3461.62	4042.84	3491.6	5644.6	7282.07	4346.18	6532.12	5343.89	4328.57	7911.56	4564.78	6290.95	9576.69	8859.61	8842.87
gene-LOC110693647	3693.35	3791.33	3283.49	1968.67	2374.36	2722.86	388.87	523.76	290.26	143.59	143.23	325.97	249.46	460.53	428.54	347.69	388.33	1088.97
gene-LOC110720870	3543.23	5242.19	3260.96	1707.65	553.76	1202.85	1720.53	1053.55	4625.93	365.19	711.42	237.18	624.86	1282.48	1711.5	1325.55	3105.93	3979.85
gene-LOC110720403	3516.85	555.37	4199.07	2556.41	2855.25	3690.58	3512.95	1697.54	1826.42	4840.26	2878.89	2329.43	7376.33	2826.9	8612.87	5779.96	5490.02	1350.91
gene-LOC110705177	3337.2	1832.57	3315.04	2374.4	3315.38	2946.71	5060.35	6167.86	3794.56	5382.34	4663.86	4307.78	4835.5	2960.54	4069.43	5715.13	5220.22	5246.65
gene-LOC110731582	3280.29	1507.7	3638.05	1927.38	2388.49	2069.67	3426.02	3507	2243.14	2381.21	2318.62	2105.67	3637.37	2231.45	2832.87	2246.69	2191.03	2225.34
gene-LOC110731543	3155.48	948.92	3457.93	2052.04	975.5	1649.88	2320.56	2085.94	2195.98	2019.45	1367.22	1123.9	3665.34	2918.68	4415.62	2504.03	2796.76	2554.01
gene-LOC110719662	3151.42	2086.53	5163.63	874.21	226.86	482.68	4612.05	2753.21	4640.48	293.78	305.52	209.05	1916.65	1725.18	6555.15	493.22	1498.53	634.16
gene-LOC110718872	3133.81	1627.91	3202.38	1991.49	2788.66	2566.39	4426.5	5313.64	3165.37	4524.79	4041.59	3704.63	4513.83	2750.99	3672.8	4955.69	4583.37	4462.99
gene-LOC110687806	3107.85	3294.47	3265.89	2597.39	213.96	1091.42	2553.86	1098.83	3544.86	241.51	300.41	307.83	525.2	915.68	1570.89	1176.47	1559.76	530.97
gene-LOC110714122	3027.78	911.63	3265.55	2015.18	1207.59	1868.63	3071.89	2641.12	3010.1	2624.17	1850.93	1536.12	4151.03	3374.09	4832.37	3102.38	3669.38	3702.36
gene-LOC110695993	2847.89	1226.35	3611.37	1811.29	1942.18	1857.73	2573.43	2644.43	1767.23	1939.51	1654.12	1459.05	3646.16	2070.51	2644.98	2564.21	2377.8	1963.6
gene-LOC110709785	2817.8	2983.92	3772.65	1615.43	1545.34	1448.67	1891.32	2493.52	2187.11	704.83	790.01	804.11	458.95	782.55	811.28	341.05	588.43	503.53
gene-LOC110720405	2802.81	1505.38	2804.58	1965.58	1335	1824.5	2915.53	3644.22	2768.71	4444.75	3904.8	3329.91	5390.55	4363.29	4730.64	2851.47	4015.15	2875.92
gene-LOC110722672	2596.75	2698.63	2508.83	2336	323.41	1150.48	1877.49	647.45	3109	335.01	631.22	252.75	461.65	961.7	2600.17	1865.87	3960.51	3369.23
gene-LOC110693150	2579.17	1307.89	877.74	1119.8	129.68	478.54	661.42	570.42	2822.6	46.22	231.48	90.62	130.56	271.98	538.22	555.74	1615.94	1558.24
gene-LOC110722674	2504.55	3005.65	4037.7	5192.39	1400.99	3086.4	3563.14	2338.76	4020.99	1749.56	1943.46	1337.78	1684.08	1620.7	7421.52	3921.31	9173.67	5453.02
gene-LOC110693132	2427.32	1999.99	700.59	1325.4	176.74	528.37	989.96	540.17	2627.15	87.38	270.99	124.26	121.11	296.91	593.32	1025.57	2170.4	1771.91
gene-LOC110718792	2387.6	4561.03	2229.07	1907.91	575.49	684	1346.5	707.96	1784.65	252.86	237.71	179.49	520.73	781.04	996.87	411.31	801.39	860.65
gene-LOC110733325	2265.3	722.65	2456.23	2367.1	2506.03	2261.63	3760.53	4596.15	3037.18	5478.48	4218.52	3477.91	6906.03	4084.61	5933.1	9652.49	8372.15	8406.94
gene-LOC110736184	2262.43	1133.79	2885.66	1220.53	1223.01	1202.7	1780.7	1956.94	1348.21	1378.52	1192.93	1047.68	2990.62	1959.61	2127.78	1860.57	1824.57	1683.52
gene-LOC110683597	2178.3	1072.22	2474.45	1290.26	1036.64	1320.52	1663.71	1561.02	1238.85	958.4	874.69	795.25	1472.28	1013.92	1316.28	963.1	874.54	872.98
gene-LOC110695099	2152.55	877.37	2611.45	1474.44	1382.91	1466.18	1883.4	1541.75	1318.33	1525.14	1340.46	1162.59	2595.82	1642.95	2116.47	1936.13	1876.28	1743.88
gene-LOC110693596	2092.58	2635.31	1859.52	2070.55	2411.31	2035.66	1394.43	1622.68	1211.44	886.72	408.06	716.64	1258.4	1819.1	1252.83	1245.76	1391.49	1897.97
gene-LOC110721034	1794.73	1355.11	1764.78	1060.59	1480.58	1325.62	1031.23	1139.09	1166.33	562.6	609.27	675.15	1173.35	978.26	1085.35	1459.86	1321.63	1643.25
gene-LOC110681938	1750	719.75	1842.82	1051.21	832.04	976.01	1132.63	969.58	804.92	1001.6	825.83	756.11	2196.15	1485.12	2067.21	1615.23	1835.84	1553.63
gene-LOC110698783	1748.43	708.99	2098.58	1096.76	1135.05	1057.97	1995.08	2019.58	1536.08	1570.82	1262.98	1209.88	2291.72	1564.5	1898.86	1412.08	1465.81	1531.98
gene-LOC110735075	1738.86	286.05	2177.43	1394.58	1432.25	1754.87	1945.49	884.6	869.26	2520.95	1599.31	1582.31	5665.09	1926.96	6308.51	6919.11	7463.76	4065.34
gene-LOC110706885	1736.11	2338.02	1586	1817.3	2401	1924.44	1072.13	1708.27	952.05	350.11	234.15	367.65	450.13	1138.83	416.94	411.65	622.87	915.37
gene-LOC110733576	1657.5	633.64	224.55	175.98	54.04	86.5	244.88	193.25	904.94	15.12	13.43	11.66	107.39	304.15	304.25	45.33	90.68	444.17
gene-LOC110717163	1598.16	739.43	1432.65	1014.63	1067.92	1144.63	812.27	696.48	547.17	499.6	489.4	416.82	985.25	822.55	1036.28	762.81	964.17	1191.33
gene-LOC110720527	1566.24	2719.07	1459.86	903.3	109.14	479.62	1177.69	787.35	2531.76	152.96	317.02	140	512.71	918.19	1386.27	884.72	565.51	1465.6
gene-LOC110712786	1529.56	497.5	1806.11	1039.77	1023.82	1037.1	2223.87	2324.5	1574.18	1918.34	1697.73	1376.44	2664.24	1613.6	2349.06	2435.33	2139.9	1826.56
gene-LOC110720171	1506.17	1115.09	1650.5	2087.55	586.28	1559.22	1823.44	998.73	2327.91	1047.15	940.05	529.31	854.91	1119.14	3957.37	2318.99	4061.53	2269.67
gene-LOC110708062	1502.72	722.33	1752.39	953.12	1009.64	1010.93	1760.96	2065.17	1210.48	1214.32	1100.09	999.58	1783	1414.86	1515.88	1150.31	1195.47	1209.53
gene-LOC110718996	1476.52	992.36	1738.41	1744.74	1554.48	1486.72	2486.63	2239.59	2087.43	1404.89	1022.43	1168.47	370.76	425.02	1126.39	578.06	1038.75	729.81
gene-LOC110734409	1448.35	713.08	1710.22	881.96	790.57	860.47	1224.57	1134.05	923.72	982.96	836.05	687.53	1956.24	1475.74	2150.13	1252.77	1440.24	1282.14
gene-LOC110719663	1443.88	1582.57	1498.82	1185.28	113.83	613.45	1097.57	375.89	2396.71	199.16	330.27	131.99	268.26	500.29	1863.9	873.92	1539.86	1463.8
gene-LOC110721029	1434.51	1312.55	1510.62	1176.29	1236.02	1243.3	1131.49	1427.87	1358.81	692.45	705.99	895.63	321.3	695.17	419.4	366.53	359.63	641.33
gene-LOC110719798	1425.49	739.72	1658.59	642.17	734.62	719.47	1159.23	1402.84	951.52	842.75	740.38	662.52	1581.81	1250.8	1540.8	1167.47	1244.62	1391.59
gene-LOC110706238	1422.33	1587.58	1680.85	1233.22	1307.87	1177.46	1211.29	1442.66	1405.48	575.85	753.67	831.86	317.77	503.79	859.92	412.21	765.91	692.15
gene-LOC110715814	1395.31	944.07	1411.66	627.94	880.98	790	665.86	591.6	519.54	806.27	971.76	678.52	1319.12	880.81	863.04	648.1	682.71	528.06
gene-LOC110728202	1373.06	946.88	1333.1	1403.69	780.19	1173.46	1844.65	1545.45	1393.66	3300.78	2634.7	2170.2	3999.67	2825.52	3430.17	3685.01	3177.46	2681.56
gene-LOC110738243	1368.15	592.69	681.58	855.42	107.64	225.64	578.56	411.64	1847.41	51.06	155.59	97.81	80.45	220.02	517.03	613.32	887.58	1150.9
gene-LOC110705148	1363.4	2134.39	1029.53	1187.39	586.11	382.46	475.93	632.82	1773.42	212.21	246.97	151.24	148.05	587.07	816.42	514.56	729.8	1437.41
gene-LOC110699013	1350.55	664.45	1486.11	628.78	513.28	486.45	1001.09	1154.23	818.05	729.59	604.79	587.19	1923.53	1513.14	1755.09	1382.33	1401.74	1534.92
gene-LOC110737641	1334.28	926.84	1829.22	1208.75	299.84	1204.22	1505.06	724.12	2292.83	697.93	491.67	333.67	784.45	1058	3390.58	1670.19	2865.02	1791.59
gene-LOC110703375	1326.99	545.33	1515.85	738.42	651.44	725.94	1232.34	1309.71	888.2	787.48	668.28	589.18	1190.04	909.17	1064.59	728.41	727.91	785.77
gene-LOC110684119	1295.32	332.08	1463.24	936.97	1802.94	1663.21	1489.51	1865.76	1452.07	491.62	451.96	407.54	11.65	40.73	26.14	22.88	28.18	109.79
novel.171	1269.35	54.7479	719.609	340.028	1345.19	577.04	849.422	1636.24	2227.45	278.624	333.247	222.198	458.249	218.374	165.16	405.461	61.2227	2309.86
gene-LOC110702695	1268.49	473.09	1495.62	777.22	747.28	943.52	1110.79	1152.82	836.94	992.25	860.13	623.15	1175.11	828.72	1133.48	877.55	876.43	612.41
gene-LOC110701098	1258.16	483.48	1531.36	832.34	723.72	815.38	1359.08	1313.08	1024.85	1036.64	834.97	776.91	1898.92	1307.36	1717.32	1276.38	1407.04	1163.43
gene-LOC110728856	1255.17	698.88	829.77	2714.59	1663.64	1979.31	573.59	359.77	325.84	331.57	397.8	262.7	173.58	53.28	145.9	260.63	236.23	532.95
gene-LOC110700727	1240.12	457.6	1524.33	976.61	853.95	1063.45	1447.55	1301.71	823.37	1868.6	1385.28	1198.39	3224.57	1488.11	2376.18	2798.62	2452.56	1570.25
gene-LOC110686066	1217.13	450.64	1375.67	722.44	608.3	650.41	1154.53	966.04	776.34	948.04	804.67	707.11	2376.28	1501.75	2045.5	1667.55	1646.12	1437.02
gene-LOC110728065	1204.44	589.79	1381.45	716.17	571.94	636.49	668.2	575.66	528.59	580.32	450.13	384.57	1848.95	1506.83	1633.15	897.54	1125.16	1125.54
gene-LOC110736427	1203.67	513.12	1414.47	800.14	689.72	844.04	1252.83	1076.35	862.04	1025.03	884.68	839.14	1727.66	1202.03	1564.94	1320.19	1405.34	1193.29
gene-LOC110736845	1200.44	1308.22	1313.64	1157.78	1079.9	1065.52	991.1	1271.32	1192.66	1025.3	1009.31	963.88	717.29	1005.08	881.15	565.94	660.53	754.82
gene-LOC110691524	1192.77	1744.61	1218.17	1340.1	270.22	761.82	802.29	353.61	1028.95	276.73	270.15	222.55	226.37	414.44	1170.06	808.4	1456.25	1179.88
gene-LOC110713545	1187.2	1078.11	700.15	2889.34	1139.32	1589.23	626.28	511.38	544.48	934.86	784.26	727.19	591.86	411.69	504.28	1206.98	941.21	1226.15
gene-LOC110705508	1184.93	512.15	1226.01	559	524.4	563.26	860.7	721.89	616.07	534.8	439.06	428.74	1886.08	1215.14	1666.79	1178.62	1168.3	1107.36
gene-LOC110684166	1184.76	394.38	1091.34	129.6	208.2	195.08	1041.79	924.76	1169.65	1097.36	1490.15	1347.39	4881.64	4500.16	4203.6	3212.46	3052.09	3593.81
gene-LOC110689662	1182.42	584.65	1504.77	686.57	521.73	534.32	580.31	516.31	523.63	422.92	351.94	278.43	1468.08	1236.03	1498.71	715.18	1039.28	1060.59
gene-LOC110681979	1177.41	529.47	1388.93	672.46	697.38	729.72	949.71	918.29	790.09	606.11	552.06	515.02	1461.05	1043.66	1335.65	755.13	955.92	959.05
gene-LOC110688142	1142.39	606.63	1385.42	819.15	671.02	898.6	954.63	762.37	677.66	627.28	633.45	530.18	811.48	577.73	892.85	747.26	604.49	599.36
gene-LOC110705686	1135.25	514.5	1306.47	766	524.93	673.63	761.08	660.02	518.83	663.67	574.09	469.6	1118.7	798.38	1031.25	740.71	765.06	521.72
gene-LOC110684312	1112.65	425.06	1195.43	489.51	401.5	340.61	744.68	733.63	561.86	421.93	419.86	345.22	1302.68	1008.65	1340.05	679.56	699.66	609.06
gene-LOC110707944	1109.65	214.96	1172.06	629.47	310.74	604.27	816.2	498.1	388.17	753.65	562.66	476.16	2992.95	1182.56	2631.08	2169.78	2733.04	1353.36
gene-LOC110708698	1107.59	1628	945	711.92	2334.39	1738.63	466.77	1503.49	567.89	243.88	334.78	564.51	140.35	308.93	103.59	90.16	79.69	265.54
gene-LOC110733397	1103.12	462.04	1359.6	844.8	587.92	812.84	1118.11	1565.35	1237.19	1642.63	1465.66	1125.96	2828.75	1733.1	3047.97	2300.27	2286.16	1559.38
gene-LOC110685524	1101.78	361.73	1263.05	803.01	773.5	844.09	1634.14	1607.42	1112.7	1373.3	1261.85	1074.06	1934.32	1099.08	1805.74	1827.48	1686.48	1375.92
gene-LOC110698459	1101.54	1881.93	967.06	382.72	317.49	440.15	228.51	124.87	291.93	29.96	70.16	74.64	45.77	138.94	105.37	30.7	91.33	63.34
gene-LOC110736278	1058.25	430.45	910.26	878.4	964.01	876.46	559.76	500.11	405.09	419.62	370.31	296.33	767.94	576.55	883.36	679.11	837.82	970.36
gene-LOC110701012	1033.63	471.29	1401.41	913.46	1011.28	887.37	1359.86	882.53	779.81	1057.4	794.3	807.27	531.4	493.02	794.84	577.57	377.78	628.22
gene-LOC110723751	1022.37	1077.84	1077.42	869.15	984.7	908.43	824.85	1096.96	921.18	486.68	570.34	718.74	247.61	563.88	272.83	242.14	300.55	473.28
gene-LOC110720172	1018.05	1198.84	1145.14	755.82	269.33	355.94	483.72	554.43	936.5	235.35	277.49	147.19	193.17	305.87	661.01	320.01	568.13	730.99
gene-LOC110738065	1012.62	590.45	1029.96	790.18	746.83	797.49	801.13	893.22	553.94	831.92	876.19	741.74	819.01	524.14	682.4	815.79	739.01	690.63
gene-LOC110737005	1009.25	913.5	986.9	573.92	765.78	603.35	841.32	1027.15	733.49	727.67	931.72	753.42	743.8	890.45	677.88	320.48	379.88	372.86
gene-LOC110733044	998.53	393.52	1189.36	607.65	518.71	557.17	725.22	626.5	610.63	517.41	527.79	411.94	476.23	381.9	510.42	384.69	370.65	363.13
gene-LOC110696386	991.36	285.29	1158.75	858.8	711.51	806.6	1048.14	1176.64	784.76	1100	973.81	788.2	1762.6	991.22	1716.9	2067.14	1919.82	1945.06
gene-LOC110695145	984	481.15	1180.83	538.66	533.49	616.58	740.43	600.85	508.41	524.93	461.43	412.02	1398.61	929.19	1228.73	690.97	795.74	819.34
gene-LOC110697213	976.7	478.57	936.86	726.21	749.66	652.01	807.2	1005.33	666.02	122.33	81.99	67.07	145.25	164.59	243.98	53.91	155.37	437.7
gene-LOC110728206	974.78	163.85	1048.81	731.82	605.98	996.38	828.7	422.06	416.35	1423.97	977.98	714.51	2232.82	932.36	2688.84	2380.48	2470.85	730.88
gene-LOC110728940	964	444.76	1171.4	628.64	455.43	619.14	615.24	484.28	450.04	535.8	453.53	360.37	1379.08	1008.34	1546.34	928.88	1015.92	863.29
gene-LOC110729232	926.86	256.23	1121.92	678.42	613.55	724.8	1040.06	1061.22	741.92	1006.68	838.33	663.8	1365.88	762.05	1241.82	1502.94	1302.68	1228.87
gene-LOC110715492	918.06	465.04	558.9	807.91	149.52	231.84	276.43	282.5	601.2	153.48	219.51	103.73	62.44	214.69	587.13	603.08	830.42	1683
gene-LOC110721655	916.68	427.39	1261.97	592.89	459.44	467.55	662.01	662.14	553.44	761.23	817.59	608.17	2203.66	1491.79	1712.57	1458.49	1608.71	1084.22
gene-LOC110739431	913.83	452.74	1085.63	407.77	511.12	431.05	731.53	677.22	494.52	527.76	483.91	471.98	1880.65	1318.87	1523.94	999.19	1290.19	1208.64
gene-LOC110693902	912.97	350.19	1090.31	700.5	600.47	645.08	804.74	743.08	655.6	705.04	604.83	473.56	1021.05	658.13	1069.59	919.46	950.87	698.19
gene-LOC110708691	909.39	1025.64	966	1027.96	963.02	942.09	890.51	1061.16	940.08	848.63	870.17	871.95	644.13	915.23	692.86	523.3	632.04	740.97
gene-LOC110700609	900.62	390.77	1104.39	334.31	307.49	359.69	637.18	548.85	537.32	516.37	444.83	378.62	1784.76	1243.43	1878.75	942.54	937.06	1183.84
gene-LOC110684307	887.21	594.56	920.99	794.26	920.03	695.67	247.12	270.22	142.83	94.65	63.38	93.56	200.63	254.79	279.92	159.28	296.93	514.58
gene-LOC110722841	877.17	460.42	1061.27	694.64	695.96	688.49	1083.88	1197.4	863.81	979.27	883.82	798.29	1463.56	1134.74	1595.95	1212.56	1198.29	1170.13
gene-LOC110734296	876.42	397.35	930.05	558.72	468.58	499.99	732.03	680.11	713.62	603.32	617.85	458.89	623.57	524.19	766.73	537.41	509.48	432.76
gene-LOC110687271	872.15	507.72	940.38	511.57	436.69	494.96	592.28	505.71	426.33	533.13	455.9	405.01	1473.34	895.28	1165.48	1008.96	957.67	868.65
gene-LOC110703628	865.98	319.73	1200.4	596.79	261.74	310.9	464.04	409.32	358.26	469.53	465.17	364.59	2073.73	1459.79	1623.83	1200.66	1376.47	913.62
gene-LOC110734979	845.13	1874.92	284.34	180.14	72.43	221.84	100.45	190.53	693.07	27.1	97.23	28.59	109.44	540.02	455.14	368.45	613.94	957.93
gene-LOC110707197	830.4	420.7	1273.31	669.64	958.05	670	448.8	468.48	307.65	99.72	111.36	122.65	52.42	119.68	52.54	38.88	59.66	41.71
gene-LOC110685507	824.36	1252	743.77	666.46	687.34	688.13	692.9	791.23	528.42	362.43	460.86	568.45	228.53	495.34	256.16	124.44	189.72	266.08
gene-LOC110725639	822.3	109.69	799.49	353.66	120.24	314.07	744.69	668.95	364.74	820.49	533.35	470.86	3102.34	1317.93	2656.39	2154.04	2847.85	1219.9
gene-LOC110711214	819.43	355.75	1009.88	668.39	583.89	674.97	873.86	767.01	524	1071.08	888.26	763.37	1875.85	958.8	1386.21	1625.1	1517.25	1018.61
gene-LOC110721356	808.74	293.16	850.84	487.51	456.53	478.77	899.55	881.37	647.9	808.41	684.95	590.22	2041.62	1348.72	1893.31	1631.32	1592.67	1544.71
gene-LOC110737643	805.29	1024.03	995.63	56.25	67.01	241.3	415.87	388.06	651.88	97.19	62.25	35.1	219.65	248.53	497.2	236.32	23.14	510.13
gene-LOC110715677	805.12	253.53	1000.51	943.36	791.68	853.82	877.63	872.91	1007.09	496.27	316.05	409.17	51.99	125.62	97.81	140.6	89.53	303.16
gene-LOC110719847	782.06	334.48	1022.5	495.23	261.07	412.11	475.35	323.41	320.82	371.86	305.55	227.65	1160.1	903.7	1355.19	646.38	694.04	595.19
gene-LOC110721514	771.28	841.92	816.31	972.51	79.79	412.38	786.35	276.68	876.99	221.06	235.97	175.09	303	466	1428.38	785.37	2419.79	1191.48
gene-LOC110718552	767.32	344.03	856.53	261.89	387.73	301.42	548.21	454.22	363.64	376.89	343.76	320.84	1568.23	1150.21	1371.13	841.37	1121.56	1033.35
gene-LOC110697188	759.35	378	675.28	597.46	656.96	651.64	714.25	721.36	468.06	853.18	883.54	732.93	803.73	449.19	668.09	893.37	799.32	773.26
gene-LOC110713869	749.57	420.45	631.29	360.35	650.01	463.99	512.57	556.89	402.18	162.42	157.28	157.63	150.12	160.72	197.48	151.22	201.3	251.99
gene-LOC110736231	731.71	334.35	752.57	345.83	364.21	385.77	399.37	568.67	430.61	253.19	219.19	193.2	661.37	488.96	512.03	288.18	303.51	380.97
gene-LOC110710068	714.64	359.92	814.48	393.02	453.53	431.97	540.71	614.47	472.12	529.59	492.67	438.74	1150.5	864.51	1311.81	859.29	961.1	809.65
gene-LOC110705090	710.89	820.49	626.78	422.16	87.51	202.73	161.24	71.93	155.1	27.13	109.61	110.85	1.7	9.34	4.87	6.93	10.3	4.39
gene-LOC110740226	707.72	321.11	677.79	332.85	279.02	321.45	377.34	281.37	273.95	297.07	235.91	226.55	1398.19	926.71	1253.31	890.84	891.96	855.46
gene-LOC110711840	700.94	276.36	856.72	615.38	425.01	516.08	619.9	536.8	483.35	659.96	542.17	449.17	1151.34	728.15	1225.75	1024.08	1133.99	775.87
gene-LOC110698310	695.56	492.02	25.85	528.63	2238.44	1469.3	642.98	903.36	66.84	197.52	250.37	261.91	2.82	55.57	1.2	12.36	0.66	18.69
gene-LOC110714220	686.43	356.49	816.54	564.74	542.44	544.8	502.46	480.61	383	549.02	484.35	402	764.12	509.94	714.12	541.05	603.07	378.14
gene-LOC110698462	679.58	873.2	527.77	269.68	66.31	182.83	81.23	34.75	80.3	14.6	47.88	70.04	4.76	14.3	5.9	3.79	8.24	2.85
gene-LOC110719809	676.17	980.79	632.82	649.4	621.74	664.79	656.87	779.43	545.29	394.76	516.18	605.01	235.58	477.03	299.82	151.87	220.19	277.42
novel.170	665.094	23.8943	449.695	165.394	667.928	318.023	505.118	927.26	1302.38	138.657	179.692	101.348	276.638	157.578	170.015	123.607	34.0444	1128.8
gene-LOC110706418	662.59	245.61	697.6	553.94	465.98	540.74	656.64	574.17	508.47	650.61	607.81	458.69	854.78	463.07	854.26	1194.42	896.96	851.77
gene-LOC110713823	659.67	600.18	337.21	2237.66	490.44	870.52	255.96	120.23	174.77	379.59	348.73	308.14	317.77	177.83	209.43	908.73	711.54	1045.66
gene-LOC110685359	657.91	513.52	616.17	198.62	142.8	243.37	379.99	434.13	361.4	197.36	168.47	179.05	119.58	206.03	142.76	84.62	69.83	87.08
gene-LOC110706390	654.75	716.15	691.83	762.48	604.66	576.95	595.95	683.34	767.22	464.08	501.83	472.32	251.33	374.57	419.71	281.94	497.5	344
gene-LOC110724732	652.76	603.73	672.15	609.79	624.76	523.38	504.32	585.9	515.19	301.71	306.05	372.74	78.55	128.08	117.75	113.71	104.09	178.99
gene-LOC110707915	647.37	1123.11	247.62	370.82	2.33	175.39	221.89	201.88	604.92	32.29	44.76	55.81	35.59	285.26	485.41	249.98	339.15	648
gene-LOC110693141	645.65	362.64	122.56	323.47	52.51	109.99	168.09	146.13	1209.53	23.81	43.13	24.16	18.38	77.58	94.98	142.6	668.23	399.69
gene-LOC110702868	632.2	630.11	650.53	409.33	452.42	260.23	48.04	87.1	57.67	28.29	9.86	15.21	321.53	627.72	456.22	318.76	285	408.12
gene-LOC110715000	626.15	209.51	782.9	299.32	212.72	314.23	698.89	454.06	487.85	465.82	411.35	380.42	1536.5	1022.63	1474.36	911.78	1064.86	840.47
gene-LOC110732512	622.67	322.12	791.26	441.37	260.21	386.08	513.54	385.36	406.49	522.64	475.04	385.3	979.44	733.75	970.25	753.45	767.38	518.95
gene-LOC110726440	617.38	251.25	710.18	200.57	180.29	235.76	500.66	427.28	458.1	508.87	398.99	358.47	1687.13	1154.76	1718.68	901.13	996.56	1056.8
gene-LOC110724665	615.53	692.14	627.47	681.69	792.79	719	765.6	926.79	674.31	863.72	875.96	899.53	723.55	820	586.59	885.95	826.03	947.32
gene-LOC110727819	604.37	399.74	683.91	367.59	317.22	381.46	180.34	134.6	125.01	111.14	139.86	110.55	123.99	135.62	126	71.85	68.09	82.14
gene-LOC110707380	597.26	462.75	623.49	476.4	450.22	379.42	174.25	199.6	146.5	114.09	91.35	117.09	183.08	340.63	238.9	323.74	332.56	313.54
gene-LOC110738975	593.61	221.39	677.45	227.71	202.12	211.28	300.08	190.86	169.2	164.92	134.35	130.39	1289.38	880.61	1030.96	616.64	705.26	775.39
gene-LOC110710709	590.31	233.88	456.62	376.48	493.02	361.25	344.2	475.47	351.34	451.43	368.9	391.83	243.31	212.32	213.03	284.98	167.49	286.96
gene-LOC110713277	582.07	448.98	648.18	456.21	482.78	394.96	496.49	582.01	611.12	346.61	364.57	319.1	279.57	337.13	288.55	239.94	310.06	301.88
gene-LOC110712582	580.32	221.17	610.2	439.56	341.24	376.51	686.74	803.57	566.97	723.41	561.2	515.32	672.34	390.36	549.73	840.13	656.03	648.87
gene-LOC110699227	575.96	233.18	609.03	573.67	392.52	490.44	1159.22	1082.29	986.58	1626.82	1335.79	1007.95	2476.54	1470.26	2441.23	2266.98	2142.81	1442.14
gene-LOC110699354	572.79	453.12	599.24	387.6	519.95	447.19	232.84	280.57	185.68	85.52	65.98	79.19	75.67	149.16	122.86	55.22	63.45	153.45
gene-LOC110705092	572.48	2086.98	527.55	238.14	272.65	693	130.49	87.26	148.27	39.2	74.73	450.27	12.85	88.84	24.21	7.15	18.13	12.15
gene-LOC110733516	560.86	664.64	547.33	464.55	780.39	568.91	215.56	276.55	192.82	85.36	46.11	94.9	78.45	203.81	118.89	92.21	97.88	198.62
gene-LOC110698461	558.96	1768.22	680.12	262.81	311.39	797.77	147.1	87.08	145.21	42.19	74.57	390.29	16.83	59.43	26.11	13.41	24.29	17.71
gene-LOC110692804	557.88	501.89	658.85	688.15	264.05	440.18	389.92	372.5	505.99	478.76	368.85	339.07	351.73	487.23	806.55	350.32	532.48	435.94
gene-LOC110736557	557.77	318.1	570.43	370	352.4	407.33	399.22	442.52	627.35	545.93	611.42	594.14	580.64	462.7	314.39	1242	739.19	697.58
gene-LOC110705861	557.05	676.39	700.77	531.24	54.57	290.3	472.3	440.6	676.67	166.89	123.15	53.92	273.51	226.43	632.42	193.87	78.79	360.37
gene-LOC110701888	549.22	231.81	572.34	171.99	133.93	157.38	613.88	497.79	516.37	942.7	772.56	698.08	3425.31	2520.28	2710.72	1591.54	1674.87	1903.32
gene-LOC110684437	543.65	297.17	469.98	425.37	591.48	516.79	477.24	468.81	301.47	203.96	165.55	235.75	26.62	75.77	23.56	35.98	32.85	63.85
gene-LOC110736339	543.14	566.86	395.5	69.25	64.8	66.98	301.43	294.71	643.5	18.77	21.89	12.63	61.32	179.9	200.17	42.07	66.63	143.24
gene-LOC110705093	538.83	639.33	439.94	209.33	85.36	173.65	158.17	108.97	205.58	33.65	61.84	59.27	70.44	104.28	183.2	44.61	105.48	69.19
gene-LOC110723843	538.36	362.65	456.46	499.31	529.47	357.14	728.34	940.61	933.21	428.54	433.25	390.69	329.5	551.14	453.97	520.57	468.36	427.16
gene-LOC110730212	534.12	279.74	642.77	359.96	180.77	279.06	403.7	297.37	328.24	368.8	364.4	283.67	830.82	618.39	905.24	583.35	637.29	375.63
gene-LOC110734463	532.61	479.89	419.63	163.01	667.74	426.29	269.35	427.21	270.16	53.68	52.62	63.9	64.81	89.78	44.2	14.15	12.55	55.04
gene-LOC110730263	529.99	330.28	369.99	366.27	688.85	561.17	818.63	873.45	799.65	466.46	271.54	346.71	484.78	513.46	445.91	309.42	315.89	401.86
gene-LOC110686653	526.36	75.49	978.83	421.22	683.39	542.32	1025.42	1402.55	1415.02	1519.16	1080.62	817.59	610.52	560.45	810.98	640.55	830.15	901.31
gene-LOC110718577	525.75	608.31	796.29	831.49	384.6	422.66	399.89	389.46	798.43	343.2	366.77	398.8	262.24	610.34	1104.27	753.18	1360.97	801.15
gene-LOC110689825	525.13	167.28	607.74	687.47	525.72	236.83	434.57	808.37	1242.57	856.61	507.75	400.31	780.76	759.73	606.35	1140.49	844.25	502.64
gene-LOC110690137	523.85	199.16	562.36	373.35	275.99	348.23	457.85	462.04	397.95	409.61	346.8	276.35	785.67	505.78	794.57	487.96	599.66	433.3
gene-LOC110707912	520.03	1044.87	185.68	329.94	25.85	58.57	188.52	103.09	554.04	42.16	136.18	18.31	29.73	179.87	253.15	215.67	252.75	832.25
gene-LOC110699259	519.69	407.8	492.06	465.86	503.01	462.1	334.36	381.4	280	488.99	428.53	369.33	333.74	325.71	270.86	210.28	205.53	177.9
gene-LOC110708443	513.64	170.26	555.92	308.75	634.2	425.55	882.05	1117.44	718.33	675.38	530.37	545.96	1100.24	781.62	1048.21	874.61	999.22	1108.32
gene-LOC110733603	513.45	146.14	638.73	411.83	275.98	317.13	619.9	468.5	428.8	543.61	419.76	382.83	1136.87	633.11	914.08	1107	1203.42	667.7
gene-LOC110723743	511.61	361.06	544.77	715.29	967.1	807.14	621.11	711.15	822.09	552.61	553.8	630.9	547.05	583.93	716.82	1452.68	1263.46	1527.49
gene-LOC110736532	510.91	180.88	633.34	324.75	283.06	317.43	447.44	334.94	305.94	421.96	340.49	281.29	754.98	396.2	751.91	773.65	735.74	489.38
gene-LOC110709241	507.1	170.35	537.5	430.71	300.66	354.93	611.98	634.18	464.41	734.52	557.02	476.14	710.52	399.9	515.28	904.09	675.31	768.55
gene-LOC110686410	504.07	205.09	625.28	424.95	299.13	404.48	520.74	460.68	422.78	580.41	433.53	360.12	1125.79	645.55	1078.15	732.09	836.31	532.6
gene-LOC110732182	501.94	263.76	538.06	173.76	148.95	157.39	149.31	104.6	129.42	116.38	92.05	94.08	1868.76	1307.85	1333.7	833.61	850.34	1136.93
gene-LOC110711794	500.63	167.61	634.19	306.28	123.18	217.9	388.8	231.21	284.63	338.43	269.04	235.08	1253.05	877.38	1550.8	853.56	1032.77	808.54
gene-LOC110734310	498.81	132.45	478.62	264.74	217.25	223.01	39.04	29.08	22.4	7.82	12.2	14.07	8.57	12.58	7.64	4.38	7.06	73.01
gene-LOC110719789	493.85	292.78	519.89	390.53	435.39	431.36	595.74	687.15	494.53	536.22	460.01	419.27	569.91	370.71	546.32	751.29	754.35	728.59
gene-LOC110732686	491.45	373.2	450.36	560.37	117.07	307.51	341	185.41	354.47	365.08	260.36	228.06	398.18	417.7	1026.59	448.27	709.24	406.61
gene-LOC110720398	489.09	277.59	365.16	354.23	372.29	369.22	338.44	489.15	342.3	133.7	111.19	89.32	60.12	68.1	54.46	41.89	41.01	83.79
gene-LOC110709820	488.64	581.64	477.26	603.54	710.36	645.85	608.59	766.83	550.29	683.22	708.26	744.85	645.53	757.71	501.76	718.76	707.62	776.66
gene-LOC110713639	485.16	1226.38	317.68	1200.85	856.17	1143.06	281.07	148.61	418.04	567.29	634.07	1136.65	85.64	122.17	70.4	426.15	217.73	485.44
gene-LOC110723252	484.95	537.94	586.13	743.9	339.21	377.66	378.45	348.86	470.15	257.82	254.84	252.42	210.52	278.74	358.1	226.54	324.96	301.06
gene-LOC110723296	480.43	445.17	646.48	704.8	256.21	312.72	408.8	306.2	461.2	189.78	224.83	200.95	189.97	335.52	573.03	334.19	547.05	439.58
gene-LOC110712188	475.67	309.47	557.41	153.64	175.81	165.14	122.89	120.66	124.63	126.86	89.28	95.05	1883.83	1344.11	1405.7	859.96	868.15	1158.83
gene-LOC110716805	475.02	282.51	432.68	419.66	626.8	529.76	349.05	621.49	438.83	288.16	172.29	174.36	203.84	141.6	207	299.89	267.38	239.04
gene-LOC110719637	472.16	498.74	544.68	493.64	395.37	361.81	395.15	458.37	446.32	298.51	346.07	329.5	195.91	305.12	235.68	221.5	255.4	330.96
gene-LOC110700957	469.85	388.56	376.52	161.97	510.48	502.18	569.27	939.11	522.87	189.51	255.46	290.88	18.48	40.03	13.06	10.12	6.8	12.19
gene-LOC110690292	468.33	145.25	603.93	366.5	268.17	322.4	386.02	267.15	222.58	361.3	358.7	294.03	825.12	408.7	695.91	833.96	746.78	475.35
gene-LOC110739233	463.55	278.14	669.93	444.23	296.13	307.29	342.48	361.29	412.24	165.55	170.6	151.87	133.09	140.46	255.52	151.78	212.37	160.46
gene-LOC110724136	461.89	221.39	497.86	296.37	317.9	292.09	124.96	154.53	98.7	107.87	67.6	74.92	485.57	423.61	471.55	281	399.52	381.05
novel.130	460.649	86.7866	248.176	0	0.0202817	0.354537	119.387	247.677	162.194	0.017071	0.00970005	49.0997	183.273	124.69	139.205	222.181	0	0.0173441
gene-LOC110711492	460.11	394	422.52	371.47	402.61	444.95	275.98	277.28	245.74	399.7	396.27	319.75	388.21	348.37	322.66	222.87	220.66	167.5
gene-LOC110704261	456.14	242.3	254.64	619.67	503.45	486.07	684.11	554.97	770.99	706.43	349.11	347.33	81.53	111.71	193.7	184.21	126.98	456.58
gene-LOC110735177	455.58	180.61	493.54	191.89	127.65	147.31	190.89	143.03	124.3	105.75	88.73	84.72	1206.47	847.33	1000.59	620.64	774.34	770.67
gene-LOC110716860	455.55	324.56	388.27	117.62	218.04	193.52	157.83	171.58	151.18	139.6	115.46	131.15	1732.97	1207.2	1379.25	622.59	663.68	969.03
gene-LOC110694162	452.88	301.3	376.13	433.28	728.23	500.68	396.3	479.65	367.06	274.33	285.6	232.91	224.69	199.81	232.41	230.9	265.5	293.21
gene-LOC110731611	449.46	187.3	565.77	221.1	174.35	212.62	35.2	27.9	34.92	18.3	11.1	10.18	38.42	50.25	58.36	59.56	71.12	72.77
gene-LOC110713289	447.42	505.72	428.34	530.78	457.12	462.04	442.62	505.82	595.02	311.2	351.73	330.8	188.38	275	328.54	245.96	480.85	279.25
gene-LOC110733523	444.35	250.95	555.34	314.51	301.74	346.61	369.1	300.38	237.9	297.68	278.64	230.26	396.63	213.8	338.98	365.79	288.26	202.72
gene-LOC110723312	443.77	385.39	448.52	251.51	243.12	204.95	152.75	125.23	171.57	96.32	91.67	107.3	31.18	54.43	48.23	34.63	46.93	58.66
gene-LOC110733398	440.7	238.52	556.56	269.19	246.09	293.69	346.56	725.7	512.24	427.43	393.68	338.91	861.24	398.3	886.26	620.35	578.79	457.85
gene-LOC110721764	438.5	527.71	595	457.32	440.02	450.83	320.33	354.58	346.67	320.94	331.78	342.89	204.65	345.66	196.48	165.79	151.16	202.75
gene-LOC110722648	435.22	487.99	526.58	455.49	370.78	356.17	358.79	422.03	400.49	273.41	319.09	312.82	193.13	320.83	214.54	192.22	220.52	283.76
gene-LOC110722334	434.67	189.42	461.08	372.35	352.34	355	367.92	394.38	249.53	325.9	355.65	278	379.38	221.23	378.03	397.81	355.29	347.61
gene-LOC110700497	433.57	396.78	654.05	313.56	307.57	363.09	1115.92	1472.39	1719.21	1166.21	854.9	764.32	460.49	442.64	406.4	374.48	305	493.67
gene-LOC110699018	432.64	215.83	422.06	365.14	400.1	359.07	504.43	647.59	451.26	396.42	402.61	349.97	432.82	272.19	478.92	627.63	667.55	598.35
gene-LOC110739717	431.93	288.14	418.12	198.98	245.02	252.73	361.46	464.07	376.78	167.85	153.68	167.87	100.76	210.89	120	73.83	75.24	157.76
gene-LOC110691024	428.09	224.49	182.46	423.93	170.57	161.07	207.46	184.13	120.01	158.56	218.22	127.79	71.84	40.49	35.34	44.27	32.44	105.79
gene-LOC110730872	428.08	241.57	498.62	149.54	160.5	278.19	360.13	206.58	221.8	252.49	234.41	184.25	359	300.75	343.89	186.85	111.75	95.27
gene-LOC110692703	424.15	807.37	390.87	565.06	496.16	548.41	345.98	381.2	353.77	216.64	318.91	403.79	341.56	674.2	298.21	249.94	258.66	279.69
gene-LOC110739707	421.8	649.76	712.45	842.32	347.75	394.98	478.07	323.6	701.14	251.24	282.25	289.45	211	455.55	1055.81	512.89	1139.85	652.09
gene-LOC110705113	419.85	542.29	442.25	358.45	277.4	358.22	231.75	255.84	285.23	298.96	339.09	318.51	230.37	440.2	222.36	158.82	144.11	162.39
gene-LOC110715561	412.94	319.56	456.76	255.33	353.19	308.39	324.02	345.38	212.65	326.86	392.94	327.67	406.05	314.87	272.77	236.5	217.96	219.56
gene-LOC110734981	411.28	762.56	213.64	52.77	40.39	82.71	63.58	134.51	348.15	7.61	28.29	14.48	69.59	291.76	182.27	149.28	174.29	249.91
gene-LOC110694878	410.81	142.46	402.02	432.93	204.56	304.71	221.58	117.83	140.42	297.67	237.26	179.48	681.92	450.68	766.98	803.82	742.11	520.55
gene-LOC110738870	410.29	325.58	397.57	311.57	536.42	465.72	244.57	250.9	214.49	173.09	129.34	156.08	126.36	170.01	107.3	84.38	90.15	190.2
gene-LOC110724708	409.66	132.97	447.94	273.04	172.4	224.53	208.65	150.09	133.27	192.35	175.53	136.59	627.34	332.71	563.3	552.03	526.43	421.13
gene-LOC110687838	409.65	133.55	385.07	211.72	165.76	165.39	219.8	196.92	197.54	130.34	141.15	117.01	185.4	163.89	259.42	157.94	190.01	192.87
gene-LOC110683425	409.36	140.54	425.07	255.46	186.84	260.97	419.54	443.01	371.3	531.14	396.37	296.57	833.17	610.48	1224.38	799.24	861.88	635.24
gene-LOC110710547	409.23	322.36	372.49	335.27	378.65	295.81	96.6	82.07	87.42	60.93	62.31	72.65	132.13	283.78	209.58	231.63	291.82	324.14
gene-LOC110697982	407.18	295.6	328.39	221.13	455.22	328.6	336.08	316.05	261.1	133.43	137.53	137.79	131.36	169.35	154.2	109.68	136.13	173.29
gene-LOC110719842	407.16	370.11	313.18	395.95	613.41	241.02	74.33	70.95	48.03	8.64	14.14	16.72	42.28	52.27	44.66	19.66	45.18	72.26
gene-LOC110725199	404.02	190.05	448.26	320.91	291.04	322.5	250.59	198.36	197.21	320.51	275.88	228.9	675.99	435.61	645.6	428.99	467.96	294.21
gene-LOC110693449	403.64	268.43	358.3	213.52	304.44	300.66	332.31	394.66	319.44	56.28	74.38	72.58	43.1	73.79	95.84	28.98	58.75	87.5
gene-LOC110733424	401.59	278.75	401.55	284.77	294.19	250.27	216.78	207	171.1	266.26	239.95	204.5	302.67	285.95	216.81	158.54	163.28	109.29
gene-LOC110687859	401.14	327.47	409.12	251.9	322.96	355.24	303.07	342.02	237.36	395.5	443.43	384.21	468.62	403.28	322.86	304.61	239.54	260.34
gene-LOC110701631	400.86	265.3	267.9	303.56	113.37	137.23	392.22	252.24	584.81	62.97	75.77	64.24	68.89	90.25	311.42	121.02	181.29	212.68
gene-LOC110719661	400.25	431.91	587.71	331.67	56.13	182.49	337.24	266.3	509.5	89.36	114.43	71.47	90.67	98.07	235.42	150	306.07	191.57
gene-LOC110707942	397.48	240.91	357.43	173.86	106.76	158.42	149.2	85.39	92.9	106.26	117.91	85.71	134.11	109.76	96.85	55	40.41	33.63
gene-LOC110732642	397.34	113.75	452.21	242.81	191.79	225.47	429.4	426.58	346.06	490.69	421.94	352.66	993.94	482.02	764.7	820.21	880.2	632.59
gene-LOC110704019	394.19	199.71	468.3	233.16	203.64	191.72	184.66	220.94	129.84	130.41	117.66	92.68	302	223.03	256	151.46	150.06	119.59
gene-LOC110696010	392.64	133.17	414.29	332.37	137.74	234.16	193.34	96.57	114.38	186.4	151.07	123.87	656.41	410.08	670.75	638.4	541.97	341.21
gene-LOC110738245	392.42	275.61	307.18	287.57	48.27	67.65	185.76	107.75	346.58	6.43	30.89	42.39	16.01	39.24	247.66	343.19	475.33	506.96
gene-LOC110686105	389.57	607.53	454.97	407.01	369.4	398.77	321.67	420.99	361.57	294.44	325.85	348.48	192.89	379.73	192.62	171.62	176.36	251.23
gene-LOC110696043	387.38	135.31	385.27	170.2	91.6	147.92	221.4	251.31	186.8	121.94	109.92	83.94	423.12	285.85	338.28	195.94	177.4	221.23
gene-LOC110710090	387.32	186.66	472.31	292.95	335.06	280.25	236.5	182.36	162.52	165.43	154.11	134.43	463.38	370.24	426.9	241	321.85	301.19
gene-LOC110703963	387.16	201.21	495.17	166.68	196.66	175.28	349.85	424.37	375.6	184.76	162.99	151.13	223.65	370.77	176.3	104.72	105.19	164.85
gene-LOC110714864	387.14	333.52	336.67	288.13	297.77	378.71	245.6	267.62	203.39	372.42	324.68	282.56	333.44	277.25	238.36	190.33	179.43	144.58
gene-LOC110732056	385.77	513.41	280.71	292.82	786.4	456.77	481.33	692.57	369.99	198.69	230.1	200.98	3.24	35.14	3.09	6.59	2.65	16.39
gene-LOC110700603	381.05	210.43	359.1	138.79	190.57	182.71	295.35	396.84	243.03	456.28	375.44	315.9	949.68	612.11	704.75	629.91	538.22	549.83
gene-LOC110698443	379.31	560.02	364.09	360.73	260.9	396.18	209.21	241.75	255.41	318.36	335.4	355.46	234.96	430.31	211.96	173.23	150.34	141.12
gene-LOC110686158	378.97	169.85	407.94	331.71	296.21	300.38	342.17	311.73	226.56	330.29	314.47	280.62	416.82	247.56	401.57	413.38	445.74	372.34
gene-LOC110703106	377.05	416.25	301.22	290.91	117.81	134.38	24.16	32.75	42.07	8.35	3.51	5.03	78.37	138.42	181.88	136.66	101.64	248.38
gene-LOC110694708	375.22	147.83	447.9	263.9	149.19	212.28	221.4	158.14	164.77	181.92	152.15	141.64	507.75	289.74	446.8	437.17	382.41	286.52
gene-LOC110718793	370.95	682.1	377.89	402	62.2	123.97	243.26	122.74	429.58	52.74	54.07	52.37	75.67	147.24	212.26	131.99	286.88	264.56
gene-LOC110702174	370.81	216.39	352.19	103.36	109.9	145.86	314.32	241.62	229.56	135.5	115.88	98.39	434.55	301.48	253.11	118.56	100.68	71.52
gene-LOC110687494	364.83	369.2	330.58	359.17	443.68	430.14	365.72	490.88	340.44	422.82	396.77	387.35	234.41	253.9	185.92	190.01	161.91	216.52
gene-LOC110730081	363.26	110.89	398.9	241.72	229.41	251.16	393.89	352.43	312.07	503.34	436.63	361.02	906.02	460.11	802.73	783.52	888.04	591.83
gene-LOC110722395	362.6	128.66	492.5	333.75	299.66	288.77	302.34	217.58	178.81	272.5	259.39	221.83	662.7	318.86	522.74	635.56	579.39	329.02
gene-LOC110713544	362.34	151.83	381.12	372.95	228.21	357.8	338.29	273.84	263.67	360.25	353.32	297.14	599.22	323.29	607.66	817.36	669.67	588.48
gene-LOC110738903	360.37	207.06	383.76	222.08	213.85	230.69	141.3	118.86	95.34	78.82	100.32	87.12	90.19	68.06	79.08	57.57	52.31	39.67
gene-LOC110702234	359.9	214.01	381.55	338.5	212.13	250.53	194.83	162.16	145.97	289.71	247.4	208.8	393.42	367.5	480.21	312.17	360.68	234.11
gene-LOC110705021	359.72	233.3	421.85	236.84	388.71	377.14	470.51	462.68	437.87	231.39	182.19	216.49	67.08	131.24	93.07	55.65	90.35	222.41
gene-LOC110720633	357.83	218.84	360.04	495.87	645.4	570.97	313.27	388.3	161.43	76.15	104.31	103.34	36.92	47.22	42.26	64	81.77	201.05
gene-LOC110731206	357.73	316.28	308.57	352.74	399.35	403.87	349.24	459.12	325.57	394.74	361.25	373.26	241.22	239.47	189.89	197.55	179.03	245.2
gene-LOC110706389	356.02	304.58	460.59	380.13	366.68	360.81	323.9	336.38	376.51	298.64	330.33	285.5	243.47	292.07	243.39	245.35	317.79	281.43
gene-LOC110691567	353.64	230.36	502.03	333.41	61.19	176.53	381.39	138.02	522.87	97.01	117.58	93.02	121.4	190.84	745.86	417.67	953.52	521.48
gene-LOC110695200	346.77	325.14	400.75	368.94	175.77	230.78	220.54	244.77	281.52	142.94	118.42	99.29	107.04	129.25	184.17	105.88	161.98	155.12
gene-LOC110702204	346.28	330.88	357.61	326.42	345.07	349.25	285.4	344.15	296.43	392.82	399.82	400.72	248.52	332.74	213.43	222.69	225.54	203.03
gene-LOC110714950	345.75	349.44	401.2	143.33	42.97	188.92	56.22	59.46	24.79	18.11	22.84	26.18	32.07	165.6	24.59	42.61	12.46	30.4
novel.4873	345.257	985.085	223.48	118.635	1127.75	430.622	280.327	670.119	297.23	155.813	173.345	290.179	1.91754	102.168	2.76619	2.76934	0.048313	11.2519
gene-LOC110719788	343.26	188.39	465.84	155.96	206.48	268.28	121.74	119.07	107.17	24.64	47.78	76.2	22.74	60.79	17.06	20.78	58.71	89.88
gene-LOC110715012	342.96	140	303.27	266.43	437.3	385.27	109.87	137.41	138.48	37.63	27.77	27.03	58.09	59.27	51.39	70.85	56.47	179.91
gene-LOC110724240	342.09	427.24	333.53	287.55	448.44	306.52	76.78	95.24	62.18	79.22	38.19	59.56	265.84	462.1	363.58	346.54	321.33	366.68
gene-LOC110713963	341.23	185.25	414.17	196.43	153.71	172.96	27.89	26.24	41.48	27.16	18.24	16.46	73.41	86.23	131.42	100.21	81.04	128.35
gene-LOC110690232	339.96	394.25	403.3	398.54	263.89	254.83	184.9	209.72	243.94	109.82	119.2	119.58	117.3	175.79	174.15	123.26	184.78	144.32
gene-LOC110732446	339.44	205.47	266.58	270.57	464.82	372.41	417.85	364.74	350.24	373.8	191.79	256.13	291.15	307.89	328.63	303.39	347.05	319.35
gene-LOC110729070	338.84	504.29	173.88	449.12	221.33	232.69	114.5	89.46	58.39	42.5	43.04	59.44	110.57	63.67	70.88	107.36	99.78	133
gene-LOC110716576	338.33	219.72	276.59	160.47	254.49	224.52	89.39	81.24	90.34	78.91	81.26	97.61	1075.33	729.85	1159.75	298.12	300.8	443.21
gene-LOC110723539	337.9	490.02	583.14	306.33	154.32	149.81	174.03	357.07	383.61	102.62	106.72	71.72	104.26	111.35	158.23	102.72	104.29	77.45
gene-LOC110703458	336	149.25	342.47	167.74	490.01	352.08	281.51	294.42	218.79	113.4	100.15	97.07	68.37	76.58	57.15	62.12	82.04	110.75
gene-LOC110730276	335.11	110.3	355.52	195.95	113.27	144.49	251.33	157.55	143.42	207.84	217.75	150.97	697.85	360.98	575.9	607.89	613	378.08
gene-LOC110735182	333.93	561.81	289.65	516.31	619.67	596.95	294.76	326.14	327.42	483.43	433.7	517.82	281.15	469.21	234.63	397.77	302.01	326.14
gene-LOC110697636	333.86	88.27	426.49	332.87	497.88	662.32	57.93	67.95	59.21	71.67	22.15	25.3	21.52	33	49.32	25.8	20.74	40.97
gene-LOC110727846	333.5	268.19	254.85	229.11	339.97	346.06	711.68	902.61	727.8	462.37	369.8	397.83	189.63	222.51	212.83	245.82	228.35	251.04
gene-LOC110703352	333.2	318.78	353.7	422.7	216.58	341.54	278.94	241.77	308.29	260.68	249.28	230.7	134.95	203.48	279.21	205.01	313.78	261.98
gene-LOC110728933	329.67	842.36	316.64	478.39	410.85	605.77	156.66	162.88	128.25	96.25	130.24	232.04	160.56	340.56	181.41	125.25	183.73	116.91
gene-LOC110685901	326.51	142.07	315.53	172.45	208.47	198.87	163.33	240.34	213.85	72.41	63.62	81.79	76.42	78.98	49.2	50.1	70.19	134.82
gene-LOC110702535	324.73	129.16	348.76	182.77	213.34	182.61	336.86	345.8	303.88	204.61	191.32	188.88	341.85	232.09	288.62	258.8	260.58	292.95
gene-LOC110706021	322.76	381.66	312.63	263.1	107.64	159.4	178.14	154.63	305.47	64.22	98.97	80.54	74.66	150.08	226.14	197.39	273.87	321.77
gene-LOC110682038	322.6	198.75	391.41	336.17	157.65	217.54	263.38	249.03	339.05	152.84	132.28	113.2	117.67	147.06	202.86	112.14	154.72	131.76
gene-LOC110693595	322.2	402.58	187.76	278.29	578.72	414.5	272.62	370.74	285.34	215.28	95.5	174.54	11.9	82.66	14.08	13.48	26.03	22.31
gene-LOC110712827	320.19	138.36	226.35	527.1	266.14	361.44	367.07	450.18	802.96	326.21	147.87	115.97	188.25	318.42	291.2	247.71	281.97	254.27
gene-LOC110703376	320.03	254.42	320.28	263.18	278.9	293.37	259.35	255.71	176.8	287.81	311.11	264.67	385.65	312.74	315.03	242.02	240.85	196.81
gene-LOC110738684	316.09	182.1	343.51	177.64	168.69	211.33	160.24	139.21	136.07	177.35	180.05	138.05	354.41	266.84	299.54	194.77	142.24	96.56
gene-LOC110697266	316.02	3.6	265.21	503.99	69.06	225.22	162.34	139.99	5.48	64.42	124.56	60.87	30.17	172.79	88.15	226.37	524.57	667.44
gene-LOC110707065	315.62	62.21	325.43	105.45	156.42	189.05	155.35	129.72	76.74	75.08	80.96	87.95	230.72	111.14	328.16	165.74	231.64	204.69
gene-LOC110723485	312.55	689.87	262.4	488.49	415.78	471.82	187.54	221.17	198.02	187.67	236.3	323.23	251.76	579.97	246.93	232.61	259.48	287.13
gene-LOC110714195	311.47	382.63	384.76	332.14	238.26	336.11	208.32	270.49	222.89	319.8	314.06	263.57	202.3	361.22	233.28	156.03	158.93	181.74
gene-LOC110737797	311.02	359.98	383.09	389.07	276.5	290.27	198.86	222.04	243.34	142.76	147.32	147.81	120.02	203.19	211.31	146.67	236.68	172.32
gene-LOC110712389	310.51	161.53	346.9	225.28	152.55	169.79	223.84	195.28	169.43	347.92	279.15	255.81	896.35	637.36	906.2	674.77	755.16	636.2
gene-LOC110715028	310.23	184.19	325.99	187.4	144.61	154.36	174.16	137.96	131.52	124.85	123.44	114.1	281.99	256.81	261.39	153.47	160.31	98.16
gene-LOC110722794	309.18	238.96	351.97	257.95	301.83	251.02	240.88	268.78	174.39	253.42	245.65	216.92	238.24	210.3	197.22	145.92	166.91	139.03
gene-LOC110727916	308.59	94.17	294.98	61.28	187.39	75.63	453.68	510.83	895.31	678.39	536.87	359.44	749.37	603.39	965.05	808.54	751.03	501.31
gene-LOC110726445	306.74	194.82	272.24	138.82	203.14	207.16	270.17	305.55	211.65	456.48	426.5	347.14	844.47	535.02	640.66	574.36	506.33	538.44
gene-LOC110688521	306.55	124.23	313.04	51.76	46.84	63.28	275.61	220.48	341.47	496.18	425.54	444.91	2943.42	2361.42	2493.06	1941.33	1903.03	2462.24
gene-LOC110729513	306.12	326.54	325.29	319.79	300.07	245.18	335.25	411.17	342.25	219.18	239.19	244.74	163.85	251.92	161.04	146	174.16	237.2
gene-LOC110707350	305.92	253.07	426.58	475.03	101.5	225.43	363.55	151.68	601.59	127.29	168.37	121.96	136.04	214.63	815.36	524.91	1204.48	670.23
gene-LOC110714855	304.98	234.69	313.01	141.74	188.44	161.02	323.03	315.46	284.39	503.15	463.62	399.89	1038.32	692.98	899.15	713.49	764.32	589.55
gene-LOC110730230	304.94	156.69	395.71	304.43	218.93	250.43	213.84	177.31	147.43	360.1	322.35	268.13	615.81	428.81	487.04	505.22	461.75	339.74
gene-LOC110718750	304.38	298.11	296.02	309.38	343.74	325.25	254.92	400.66	309.45	274.61	318.12	363.86	133.09	260.87	146.04	173.69	144.73	169.03
gene-LOC110702421	302.79	103.33	209.74	285.6	117.76	112.33	112.32	123.61	76.7	42.97	43.38	54.68	36.91	28.8	36.15	33.65	29.94	36.59
gene-LOC110707914	300.42	666.21	102.75	170.81	4.59	54.16	62.99	53.88	248.34	15.49	24.97	7.25	15.96	68.21	158.49	60.73	76.59	146.11
gene-LOC110695096	300.41	171.58	298.2	248.07	230.4	243.59	193.86	171.11	143.2	238.15	209.89	172.02	349.23	266.51	291.58	212.93	245.73	187.35
gene-LOC110692313	297.45	496.35	257.68	222.4	712.22	434.98	109.22	122.82	74.46	61.71	51.03	75.97	18.26	151.54	23.12	26.36	25.76	129.6
gene-LOC110720103	296.88	200.98	317.65	254.61	206.29	222.42	187.32	152.64	135.78	171.58	171.01	155.43	321.82	245.05	284.02	195.62	193.27	145.43
gene-LOC110732332	296.6	263.49	335.47	230.8	259.15	229.61	139.56	149.69	109.25	200.51	191.99	163	222.04	233.7	184.67	135.51	135.74	97.84
gene-LOC110722791	296.56	152.08	278.95	165.02	240.98	210.43	324.08	354.96	262.64	212.68	184	193.88	278.56	210.88	162.38	151.27	103.1	124.61
gene-LOC110717490	295.42	68.22	396.06	82.72	22.96	144.4	38.64	37.6	34.29	10.51	3.94	11.09	23.39	65.68	17.94	12.66	26.71	128.42
gene-LOC110705787	295.22	423.25	274.56	307.31	195.6	263.03	143.29	151.03	155.04	237.08	262.86	225.03	192.74	383.57	185.86	123.17	121.81	130.5
gene-LOC110733726	292.75	97.05	172.8	54.01	58.87	76.06	91.73	56.74	65.42	155.81	257.48	121.83	40.62	59.97	70.53	56.14	48.71	72.41
gene-LOC110712382	291.85	395.07	342.36	362.89	307.13	356.83	169.18	164.47	199.73	282.72	315.6	311.38	195.27	330.12	183.59	182.13	172.09	160.92
gene-LOC110690504	291.21	85.27	314.9	197.4	176.87	188.24	195.86	176.74	121.03	196.98	189.72	153.58	541.05	289.57	488.63	494.77	463.43	323.5
gene-LOC110710250	290.57	408.37	265.23	300.71	301.28	344.35	268.27	341.26	264.84	258.54	290.17	310.78	222.56	362.9	199.89	187.49	197.13	134.18
gene-LOC110681909	290.19	253.97	269.04	221.09	272.21	248.24	246.63	300.05	196.53	204.51	193.09	186.17	237.89	218.37	186.6	124.84	112.95	104.73
gene-LOC110736272	290.03	159.12	164.45	230.27	73.44	98.07	58.23	17.95	33.16	92.77	164.78	130	324.03	205	267.64	149.41	329.89	53.37
gene-LOC110697957	289.65	123.63	135.52	226.99	122.15	208.35	175.09	184.53	152.29	194.14	135	98.17	109.7	86.2	127.11	203.49	152.37	268.36
gene-LOC110726746	289.07	246.14	247.04	290.15	219.27	157.39	117.96	147.93	147.19	55.4	66.98	107.21	152.97	190.37	118.81	108.71	177.38	172.45
gene-LOC110713329	286.33	405.43	204.23	196.17	396.75	314.05	96.54	164.48	88.65	32.93	27.77	23.73	24.94	80.07	33.58	25.89	37.7	84.94
gene-LOC110696812	285.71	82.21	359.13	247.5	252.21	242.43	337.48	330.18	291.8	223.61	221.46	189.71	311.1	205.57	298.03	299.28	336.96	308.19
gene-LOC110702093	283.8	235.43	341.96	206.43	178.59	156.87	237.69	267.43	272.07	144.43	151.74	146.93	117.95	162.95	140.65	88.66	103.77	132.05
gene-LOC110713283	283.33	246.2	306.56	137.23	2.15	190.79	202.18	226.17	248.49	1.51	73.76	102.9	103.11	158.52	140.85	80.14	2.69	160.87
gene-LOC110705613	283.22	306.8	309.07	371.67	97.78	223.55	417.13	206.24	473.25	125.37	100.77	86.44	193.39	137.66	707.06	324.31	773.08	250.88
gene-LOC110738051	279.26	195.02	255.83	255.28	238.17	260.76	158.76	242.26	164.15	138.29	113.72	111.31	221.94	219.86	239.64	166.08	145.06	194.48
gene-LOC110707919	279.12	601.02	141.08	190.78	91.71	114.55	90.97	61.43	835.62	21.23	23.43	36.21	42.68	93.41	242.54	107.77	163.64	462.56
gene-LOC110731022	276.85	147.53	278.43	253.7	163.22	206.27	158.17	128.41	123.02	299.12	278.76	234.93	647.92	445.5	477.65	530.47	446.69	300.27
gene-LOC110725642	276.84	140.99	265.98	150.42	87.34	133.26	113.22	68.74	73.54	116.85	119.53	83.59	127.43	103.35	95.11	47.56	37.29	44.65
gene-LOC110736340	276.51	133.38	262.27	832.59	1333.56	958.47	192.37	328.56	236.36	278.5	202.51	154.53	2.55	11.04	2.8	4.72	2.08	8.26
gene-LOC110731661	276.46	82.23	312.9	160.07	72	109.05	209.47	179.93	160.02	262.45	199.86	176.5	955.82	563.08	845.16	582.75	645.97	538.78
gene-LOC110689789	275.82	444.17	276.35	295.59	224.92	309.1	176.18	176.65	183.17	210.98	243.04	252.68	228.44	342.39	204.44	191.34	167.57	163.7
gene-LOC110738244	274.21	313.96	256.05	108.39	27.44	68.48	86.54	198.58	311.19	10.64	32.32	22.13	32.58	38.13	48.66	90.64	409.43	699.11
gene-LOC110735650	271.5	362.1	284.62	299.94	301.34	322.29	215.4	255.25	234.06	262.14	255.78	291.76	171.56	300.98	150.71	132.15	141.55	144.38
gene-LOC110689376	271.22	173.97	299.25	120.84	100.08	111.79	8.48	17.47	18.57	15.84	7.98	20.97	1.16	11.68	2.35	1.94	5.18	40.47
gene-LOC110724830	270.55	73.09	281.39	256.04	307.26	250.39	225.31	242.8	233.9	90.9	85.57	64.56	45.59	68.83	51.64	76.04	31.92	93.22
gene-LOC110698211	269.8	246.69	273.9	253.05	302.04	275.37	233.49	296.86	216.14	278	261.92	246.09	181.72	184.89	149.49	139.76	139.9	142.67
gene-LOC110720955	269.18	225.78	265.77	243.2	325.8	262.8	512.01	497.41	770.51	170.87	247.49	255.11	131.59	269.11	275.83	318.41	245.33	281.98
gene-LOC110699332	269.09	113.74	311.67	135.72	159.53	119.14	76.92	79.41	70.78	29.53	43.14	32.15	44.29	38.62	48.78	65.97	46.24	30.66
gene-LOC110708368	268.87	186.71	283.66	134.6	206.5	183.42	21.74	53.33	17.52	14.66	7.79	10.66	6.24	32.95	11.7	14.11	7.99	42.89
gene-LOC110687371	267.87	89.49	298.06	170.41	135.99	163.69	348.34	312.92	255.54	292.48	254.59	208.39	653.63	313.34	554.06	561.28	546.95	342
gene-LOC110686220	267.07	279.94	264.27	108.92	327.65	268.73	339.98	440.58	291.73	180.72	160.86	161.82	30.03	84.22	26.73	6.44	4.89	16.53
gene-LOC110705694	265.44	261.74	247.25	193.83	314.99	330.19	247.33	367.1	242.23	239.31	240.76	230.87	75.89	151.01	60.37	70.14	69.05	113.58
gene-LOC110689393	265.14	130.19	278.04	233.95	129.06	180.3	162.31	112.11	112.1	199.98	151.16	129.85	343.26	272.88	300.4	223.85	247.45	151.7
gene-LOC110707916	265.02	567.92	82.97	148.05	9.43	79.55	55.39	62.01	183.11	16.35	16.38	17.53	15.43	93.09	172.55	82.96	96.87	154.42
gene-LOC110726538	264.9	854.32	240.41	381.08	438.39	379.68	47.01	69.23	87.85	36.31	52.29	141.32	58.94	224.17	101.88	67.29	145.9	100.94
gene-LOC110737998	264.34	278.02	332.27	311.84	150.37	250.6	230.72	200.94	246.73	183.73	150.98	143.73	142.36	195.49	236.15	140.87	209.05	173.14
gene-LOC110683729	264.1	320.18	259.39	217.32	182.22	180.48	165.26	163.66	182.88	105.58	149.34	178.59	160.25	292.3	156.48	259.53	196.75	219.67
gene-LOC110683730	263.38	409.95	268.31	402.15	489.86	510.33	306.37	327.51	280.62	418.42	469.91	475.54	241.59	362.78	235.95	272.58	292.96	199.41
gene-LOC110719419	263.25	104.58	291	100.78	95.21	99.35	244.54	231.07	207.14	112.7	112.87	115.24	315.17	197.54	277.37	160.6	200.12	183.36
gene-LOC110736761	262.59	229.54	282.98	320.36	243.14	316.44	196.99	220.05	211.24	265.83	225.95	200.97	100.54	142.94	181.87	119.28	137.87	186.38
gene-LOC110698554	261.85	178.02	222.51	109.43	105.44	109.89	40.53	25.69	27.11	11.86	9.93	10.59	18.33	30.99	22.26	10.43	25.81	55.42
gene-LOC110700624	261.63	83.54	276.7	221.61	149.57	172.85	193.63	159.04	145.86	189.05	156.27	136.54	415.41	219.63	334.93	347.98	360.87	233.13
gene-LOC110711071	261.6	150.97	159.85	120.61	34.68	50.47	82.3	68.09	350.98	14.42	27.8	36.9	18.11	36.77	73.83	115.38	131.67	317.93
gene-LOC110720759	261.25	338.82	480.73	291.74	148.7	146.19	180.21	300.65	391.62	136.23	111.26	76.79	96.68	95.5	96.46	59.73	65.19	40.59
gene-LOC110682445	260.31	456.45	272.66	431.23	403.27	424.65	332.16	315.73	253.33	383.27	401.31	448.98	214.18	306.72	180.18	276.75	230.29	258.28
gene-LOC110687740	259.1	284.22	247.73	137.86	140.58	139.58	77.94	63.66	65.35	27.16	38.09	48.87	13.65	49.33	12.01	6.6	6.41	10.08
gene-LOC110715389	259.1	78.17	279.74	158.29	107.38	132.71	159.22	147.09	146.8	146.38	114.77	103.31	181.36	130.4	243.22	147.8	201.28	170.96
gene-LOC110710725	258.47	155.55	280.61	212.41	146.29	155.9	56.81	48.28	47.43	75.61	100.99	76.3	106.71	124.85	141.69	78.61	86.53	67.31
gene-LOC110721563	258.26	383.24	251.88	299.05	205.8	277.73	142.66	159.48	178.17	248.96	240.76	237.21	155.15	296.19	187.03	125.61	96.92	126.77
gene-LOC110731115	257.76	371.31	163.6	203.07	107.19	139.34	187.78	163.71	239.07	136.71	203.49	187.6	203.96	388.78	153.13	206.48	117.85	222.61
gene-LOC110719174	257.65	140.65	241	188.19	155.47	219.96	116.72	104.15	97.04	196.08	190.68	144.78	285.11	236.59	243.63	195.48	175.7	111.33
gene-LOC110705233	255.79	83.74	308.41	206.2	149.24	160.32	396.34	397.77	325.93	371.35	337.24	286.2	895.63	498.03	727.86	814.14	950.56	630.45
gene-LOC110716008	254.44	248.25	300.73	304.63	241.8	179.18	128.77	130.42	117.99	102.41	70.31	80.71	142.82	223.07	226.9	157.48	194.59	261.46
gene-LOC110734400	253.86	587.16	253.82	365.03	287.92	379.49	129.07	142.94	123.91	80.23	91.47	183.21	113.98	284.93	170.53	89.75	164.53	91.59
gene-LOC110724958	252.39	214.05	233.78	139.79	132.08	147.73	99.96	109.06	71.62	131.54	218.6	126.25	94.51	100.79	40.43	62.63	44.16	55.08
gene-LOC110699228	252.12	98.38	239.21	175.28	157.29	187.78	251.75	247.01	191.21	302.53	284.31	231.99	531.25	280.67	473.19	531.14	512.33	383.75
gene-LOC110719667	252.05	221.69	318.53	208.62	37.59	103.65	271.21	160.37	368.74	64.64	55.34	44.79	100.34	116.86	405.81	122.18	244.1	182.36
gene-LOC110731653	252.04	358.93	284.17	233.67	200.06	210.16	152.17	153.15	173.04	196.97	224.29	228.21	236.47	410.07	197.12	173.63	174.02	135.94
gene-LOC110717170	251.85	209.23	249.96	228.13	117.81	156.32	99.29	99.29	129.83	236.06	363.69	323.75	433.3	379.65	343.28	232.5	332.82	50.51
gene-LOC110695077	251.82	201.72	234.29	214.62	216.97	208.64	197.36	223.58	158.12	172.28	167.28	150.34	222.04	199.41	165.25	123.4	122.01	108.49
gene-LOC110718539	251.31	124.44	277.2	176.91	144.92	157.97	207.22	208.39	173.95	171.51	145.18	128.15	217.71	167.81	193.26	180.18	163.81	176.83
gene-LOC110730492	250.89	125.87	262.21	278.92	120.27	153.01	262.47	237.41	225.67	319.08	260.08	225.66	584.16	428.7	605.58	574.99	569.6	484.44
gene-LOC110729886	250.57	132.55	240.56	134.2	132.21	128.87	105.67	78.26	90.47	71.89	41.57	44.22	188.34	208.49	232.88	175.67	187.6	170.45
gene-LOC110695639	250.21	150.84	289.53	163.18	125.82	134.31	107.69	113.81	75.96	112.63	86.26	74.83	261.63	189.57	201.44	105.25	105.77	92.01
gene-LOC110733057	249.69	73.15	145.28	170.47	68.91	75.1	9.05	5.25	4.93	2.03	6.79	2.89	0.22	1.24	0	0.35	0.11	3.14
gene-LOC110693671	249.56	124.59	285.71	284.93	121.65	174.19	269.56	241.76	235.69	335.83	282.55	250.13	698.81	483.09	691.03	711.41	703.13	598.04
gene-LOC110687401	249.25	399.71	299.45	260.48	195.66	244.32	149.87	157.23	193.4	192.82	241.31	250.67	212.49	386.13	187.5	168.83	177.19	140.39
gene-LOC110703940	248.87	156.06	556.32	139.52	103.27	109.51	342.31	361.49	362.03	167.82	135.01	108.32	187.22	163.72	284.12	133.82	237.83	231.58
gene-LOC110710572	248.56	90.58	182.92	274.62	286.4	265.52	234.83	221.62	214.75	372.71	357.53	272.9	455.58	197.97	378.28	823.57	661.12	495.42
gene-LOC110718763	248.54	173.78	270.82	94.03	78.99	65.53	218.83	226.72	278.84	92.69	100.73	97.09	21.37	39.28	40.75	37.64	17.92	17.15
gene-LOC110688295	248.25	83.7	275.03	181.21	131.22	196.98	232.62	216.76	178.04	328.67	284.18	219.46	508.93	353.22	922.71	517.78	682.06	466.76
gene-LOC110726840	248.13	101.26	189.68	291.14	252.15	199.09	104.58	184.32	76.41	16.56	79.72	30.44	269.04	159.52	257.85	396.26	348.39	257.79
gene-LOC110722694	248.03	127.16	241.07	132.57	145.58	121.49	177.28	245.77	153.99	101.35	88.34	86.97	189.73	127.31	201.19	117.76	133.63	146.11
gene-LOC110691523	247.31	332.02	372.1	448.65	123.55	162.77	178.76	113.88	221.73	66.41	105.55	66.75	37.04	63.83	255.91	141.8	344.82	307.68
gene-LOC110732619	246.56	80.8	311.56	311.26	210.68	248.81	341.53	306.29	275.07	340.66	138.45	157.83	127.98	98.51	133.68	158.88	213.81	334.02
gene-LOC110733061	246.51	233.02	126.52	185.95	701.4	428.79	408.75	569.71	371.83	154.67	87.67	167.22	69.31	132.61	54.03	52.2	145.49	101.83
gene-LOC110711682	245.98	229.5	251.35	208.36	99.32	174.9	182.4	170.42	176.21	161.4	134.93	120.71	104.22	138.05	149.47	98.75	109.84	125.98
gene-LOC110735393	245.69	203.75	204.06	126.39	516.22	367.18	154.27	208.43	138.07	49.3	66.61	67.18	101.74	97.66	83.43	61.25	76	55.23
gene-LOC110735046	244.11	136.88	255.96	196.63	107.06	156.64	150.56	140.77	112.99	141.45	115.26	108.95	217.32	194.73	271.61	178.32	226.83	213.46
gene-LOC110691403	243.14	277.86	255.3	240.17	231.99	314.12	179.58	185.07	188.97	266.91	269.06	259.35	165.01	243.06	158.58	126.53	126.9	124.08
gene-LOC110704152	242.55	277.41	258.34	269.19	251.28	263.15	194.99	228.31	201.09	291.9	254.04	234.95	168.1	261.88	160.39	137.64	136.59	146.84
gene-LOC110710187	242.22	359.7	242	266.3	268.79	260.72	257.67	273.4	258.23	226.54	312.2	343.54	220.66	353.05	229.11	322.84	265.4	282.36
gene-LOC110730106	241.24	98.33	324.9	257.48	200.64	213.9	329.65	281.71	288.91	214.78	97.67	116.25	158.85	157.95	169.04	123.87	198.01	259.79
gene-LOC110729259	241.18	213.54	277.9	228.51	181.86	189.61	158.14	146.3	121.78	192.91	214.06	178.29	393.46	345.29	280.51	268.78	231.99	195.16
gene-LOC110691488	240.05	382.23	255.31	304.2	233.85	305.77	198.53	215.78	220.04	232.13	292.85	316.32	177.06	308.64	147.35	173.83	144.02	132.67
gene-LOC110733578	239.99	130.44	22.88	24.28	10.42	3.97	40.29	53.39	151.47	0.83	4.7	4.31	6.37	57.88	61.85	9.66	53.45	74.94
gene-LOC110711888	239.91	128.41	253.49	174.07	147.57	192.81	175.67	152.14	127.75	206.82	189.65	155.79	297.11	220.64	251.81	197.45	173.53	130.64
gene-LOC110702485	239.61	152.03	208.88	210.34	233.6	227.69	143.25	161.77	122.8	67.92	43.65	50.58	69.59	80.75	74.06	63.56	82.22	140.25
gene-LOC110733334	238.36	329.01	158.07	206.04	209.31	85.14	119.93	150.52	100.55	59.75	30.58	45.74	336.12	386.75	412.32	390.45	454.74	572.83
gene-LOC110727867	238.31	228.34	232.71	221.31	209.19	211.57	142.14	136.71	120.38	81.5	91.68	103.24	80.04	110.73	98.01	65.9	82.86	95.28
gene-LOC110697697	238.28	199.42	215.1	159.2	155.13	175.51	105.91	100.74	83.33	135.57	185.66	138.52	124.43	142.76	61.47	61.7	33.01	51.25
gene-LOC110731915	237.21	903.33	14.1	1189.65	171.49	200.39	40.39	36.07	43.97	126.91	116.33	452.12	6.14	465.36	9.6	3.32	0	23.1
gene-LOC110700319	236.61	160.32	208.62	189.43	180.41	238.55	227.44	237.54	169.67	306.85	325.46	261.14	469.8	312.55	376.95	395.5	377.33	334.54
gene-LOC110724885	236.16	116.93	259.07	213.26	167.68	172.26	225.69	299.22	242.52	271.71	236.54	208.01	267.56	332.39	263.68	296.91	273.01	278.67
gene-LOC110701208	235.86	198.13	286.66	279.88	206.73	229.78	224.64	216.99	243.91	218.33	234.62	222.86	146.34	208.45	138.32	158.8	136.77	183.39
gene-LOC110694026	235.57	203.23	346.26	172.9	298.83	232.84	395.35	238.47	445.87	108.91	114.15	144.47	76.24	247.47	184.85	72.99	240.05	71.37
gene-LOC110721338	235.46	587.92	146.63	78.14	16.1	38.78	57.6	65.86	292.76	17.38	31.98	10.76	64.04	205.55	112.28	98.33	204.88	244.61
gene-LOC110733530	235.24	321.89	284.45	285.54	209.55	253.04	141.37	139.57	160.5	188.29	221.71	214.63	229.58	328.1	204.82	169.93	162.79	156.31
gene-LOC110692923	235.09	330.26	247.02	246.29	195.56	256.13	132.22	126.03	155.1	209.38	224.86	201.73	187.64	329.05	184	143.74	133.74	111.73
gene-LOC110683423	234.61	137.99	218.98	155.64	180.41	178.19	142.2	142.18	108.18	156.96	162.95	134.29	269.73	218.61	192.78	174.81	154.51	108.61
gene-LOC110696099	234.42	145.62	289.08	248.8	159.03	189.07	222.79	236.37	234.73	172.61	170.77	164.61	156.79	154.45	168.74	146.41	185.13	164.85
gene-LOC110734498	234.04	405.4	254.07	271.12	205.28	284.98	165.35	159.79	207.11	226.09	299.91	314.53	233.59	381.2	243.45	230.94	164.27	159.42
gene-LOC110727568	233.68	155.37	178.97	169.59	165.03	212.1	220.85	244.15	178.02	318.69	335.75	271.99	470.13	330.21	371.9	370.95	344.05	307.7
gene-LOC110732682	233.5	380.78	227.98	282.15	318	359.65	162.66	168.85	175.72	286.4	301.9	320.39	179.61	294.08	171.2	183.42	171.52	145.43
gene-LOC110688032	233.07	127.67	207.15	127.6	191.32	156.57	205.44	228.47	169.09	85.57	78.39	99.16	43.75	76.3	48.93	40.77	47.68	61.84
gene-LOC110708526	232.33	265.75	242.28	276.3	313.11	307.71	414.23	432	355.37	540.37	775.1	588.4	639.71	626.18	459.58	390	461.75	403.16
gene-LOC110698782	232.11	169.76	223.23	164.19	124.72	148.94	166.25	164.68	118.76	141.25	147.29	123.99	325.19	303.39	258.02	158.76	163.07	130.74
gene-LOC110688756	232.01	205.35	192.66	210.65	115.7	189.08	107.99	82.4	86.73	179.98	165.64	119.84	189.45	188.77	178.24	108.25	104.34	81.52
gene-LOC110715533	231.58	139.42	210.46	184.27	175.74	183.11	88.8	71.17	75.01	72.72	34.27	46.72	160.96	165.71	216.28	213.29	241.81	258.59
gene-LOC110714360	231.37	146.27	236.41	156.49	134.81	176.51	119.23	98.74	98.74	135.7	123.8	107.86	285	209.72	211.91	153.07	178.57	96.49
gene-LOC110733828	230.78	355.6	180.83	128.89	417.29	309.48	125.19	140.14	120.83	34.17	45.8	47.23	18.17	51.44	24.17	15.83	15.3	20.55
gene-LOC110723278	230.76	187.22	215.74	85.42	159.21	131.39	19.81	17.69	14.18	1.79	1.4	3.23	4.21	6.53	13.08	4.65	4.68	14
gene-LOC110733889	230.38	230.23	242.35	147.31	175.23	94.16	152.81	212.55	199.74	107.09	86.46	100.78	92.17	92.56	78.3	122.18	43.74	94.92
gene-LOC110725317	230.34	137.34	250.21	175.78	174.56	197.49	171.52	167.79	136.93	194.12	173.33	138.41	258.36	194.41	196.97	171.77	170.86	122.59
gene-LOC110691200	230.31	143.58	223.78	184.86	154.47	184.48	129.72	132.8	99.93	175.41	159.03	130.91	274.68	222.36	227.68	185.72	192.8	126.21
gene-LOC110683725	230.11	476.97	190.77	277.23	524.19	411.56	224.32	297.98	236.12	270.97	302.88	374.3	141.94	232	109.22	107.34	111.74	119.29
gene-LOC110731250	229.78	129.06	194.48	507.05	350.87	534.95	882.9	569.63	734.81	864.13	500.4	445.99	221.43	370.47	329.06	274.96	486.05	748.64
gene-LOC110682219	229.51	128.88	281.15	205.73	171.52	184.46	150.91	147.14	122.66	211	183.51	155.98	249.62	210.11	227.86	168.77	201	143.82
gene-LOC110710249	229.07	327.31	220.45	246.42	297.24	311.08	210.14	223.83	205.55	238.97	267.13	283.67	137.13	210.87	123.75	136.42	167.49	136.1
gene-LOC110703926	228.92	51.26	151.53	0.12	0.9	0.43	97.86	30.21	61.66	1.25	1.55	1.24	303.23	205.66	67.93	0.75	0.7	0.37
gene-LOC110684244	228.42	254.3	238.39	224.03	206.94	230.1	159.12	163.86	180.51	239.28	250.77	232.12	204.5	253.4	138.76	154.47	130.75	117.71
gene-LOC110735797	228.35	108.97	164.93	249.72	284.15	345.42	835.28	653.89	724.58	2266.3	1672.89	1412.13	2200.63	1590.03	2409.27	4286.58	3764.79	3744.05
gene-LOC110729727	226.53	215.41	135.93	172.08	260.04	170.73	223.78	263.28	221.6	175.46	137.04	153.23	168.88	207.58	195.25	135.23	139.46	345.99
gene-LOC110727361	226.12	311.74	221.57	201.07	165.92	167.91	111.46	122.02	142.55	106.45	139.04	144.37	150.48	225.13	115.23	127.09	130.16	104.26
gene-LOC110716244	225.67	63.88	264.68	174.4	95.24	127.71	164.16	109.01	101.67	149.6	147.7	110.16	507.07	243.37	445.04	401.11	482.05	251.4
gene-LOC110707677	224.69	229.68	194.47	144.97	84.99	62.98	48.62	40.59	35.96	23.58	10.02	19.52	165.39	226.96	228.01	118.58	152.07	166.39
gene-LOC110740290	224.44	103.4	246.41	149.53	107.85	139.69	163.81	133.52	130.24	143.13	134.83	113.7	266.73	206.09	232.99	157.97	162.5	111.05
gene-LOC110698615	224.34	253.39	700.76	254.56	86.35	98.91	92.8	222.34	707.69	35.08	64.06	45.27	31.45	125.12	9.24	209.38	651.74	297.37
gene-LOC110732041	224.27	234.08	249.25	152.73	95.86	114.87	152.58	161.82	152.29	117.79	120.21	118.16	167.75	229.96	145.73	109.04	103.37	81.51
gene-LOC110702866	223.91	282.87	229.86	436.23	249.87	272.28	331.85	332.75	376.13	389.22	537.59	545.62	366.4	509.05	437.64	430.77	398.04	291.11
gene-LOC110693197	223.19	127.89	241.51	84.63	55.91	62.21	107.48	81.6	122.29	147.63	116.53	112.85	1675.34	1130.44	1296.03	557.29	582.84	756.37
gene-LOC110739667	222.86	121.7	509.47	88.66	80.28	77.03	217.17	191.15	218.15	84.29	53.92	60.35	111.02	107.7	182.66	69.5	138.59	136.49
gene-LOC110699363	222.8	141.6	220.76	163.5	170.72	180.99	138.34	105.1	92.19	143.79	164.04	130.01	209.56	143.53	241.78	192.57	144.26	87.67
gene-LOC110714203	222.77	281.04	215.14	218.31	109.44	158.19	108.56	149.83	213.71	99.59	94.05	94.93	67.48	121.21	159.74	85.16	109.32	135.8
gene-LOC110716340	222.62	196.78	278.02	210.65	147.47	148.48	192.52	223.17	203.39	112.29	124.38	123.49	102.58	136.62	137.35	96.46	118.82	116.33
gene-LOC110701077	222.61	65.03	216.31	93.33	98.32	91.95	266.38	219.52	212.87	168.52	145.45	135.02	150.62	117.43	233.94	154.5	250.36	215.95
gene-LOC110732329	222.18	134.45	212.12	169.39	222.7	206.68	207.08	215.24	183.64	214.65	170.22	178.53	192.53	168.89	164.4	139.19	127.65	154.32
gene-LOC110728934	222.01	301.53	206.96	196.32	173.7	192.55	135.07	142.68	149.03	170.95	215.15	194.88	194.27	291.68	167.03	144.77	147.9	120.42
gene-LOC110730279	221.64	77.42	221.76	112.78	175.65	144.02	167.85	151.77	113.67	55.73	56.48	61.16	122.82	78.37	99.22	89.04	98.55	76.62
gene-LOC110684394	221.58	202.52	186.98	212.57	429.04	313.29	229.49	274.21	174.02	129.19	118.54	138.84	42.41	78.33	60.93	65.27	60.6	117.72
gene-LOC110727466	221.49	327.68	235.61	226.63	250.23	263.06	163.92	194.93	177.68	182.04	203.28	209.06	106.67	247.18	130.75	78.39	92.23	123.12
gene-LOC110691906	221.27	204.5	108.47	197.22	569.44	376.54	248.97	304.93	218.8	148.59	140.98	141.04	47.95	46.89	53.89	76.34	57.37	91.38
gene-LOC110707222	221.09	162.76	236.42	101.62	94.32	83.03	90.07	115.15	87.62	26.79	30.77	37.18	46.66	79.95	41.86	24.43	34.73	42.12
gene-LOC110684420	220.52	275.21	198.53	211.53	219.08	211.69	61.39	68.68	47.91	22.54	19.81	24.76	162.06	147.16	173.34	170.19	205.38	240.61
gene-LOC110700127	220.42	127.5	229.53	139.96	162.58	146.68	132.37	118.32	111.86	130.34	128.85	106.85	171.13	132.76	157.21	98.06	115.47	88.48
gene-LOC110717732	220.3	132.55	220.66	196.24	138.49	165.95	114.26	94.29	100.81	154.72	140.95	125.11	242.72	226.99	218.61	150.07	158.64	112.98
gene-LOC110733439	219.88	113.72	204.47	141.73	133.51	148.98	6.94	6.34	5.02	4.82	4.41	3.54	0.06	0.69	0.68	0.85	1.21	0.27
gene-LOC110738628	219.79	162.25	174.08	155.32	120.83	160.82	106.11	70.84	95.58	152.97	141.82	112.87	228.6	257	187.28	120.62	116.7	82.32
gene-LOC110731331	219.7	84.73	244.02	195.91	144.32	167.23	286.18	255.38	203.79	367.15	295.73	246.08	515.3	285.68	511.45	649.19	624.74	378.54
gene-LOC110725330	219.48	290.58	244.43	201.3	106.96	178.98	130.67	124.88	173.38	98.78	104.47	99.48	68.85	128.74	116.37	72.32	89.36	125.69
gene-LOC110714167	218.43	157.25	230.65	104.29	110.96	122.54	114.03	101.93	91.26	84.98	82.77	94.78	256.21	229.1	171.41	111.57	153.71	74.73
gene-LOC110724238	218.2	262.06	221.09	473.24	263.37	278.3	498.56	501.86	578.35	707.75	861.21	852.58	508.7	570.64	601.3	615.85	609.14	383.14
gene-LOC110701022	217.65	339.62	216.39	193.19	168.12	194.92	112.92	137.35	155.03	138.28	164.05	165.9	184.03	268.95	153.65	109.85	117.17	93.56
gene-LOC110725768	217.64	156.29	227.07	159.25	175.21	177.63	78.95	120.52	115.7	49.52	47.75	59.68	31.99	61.64	21.41	21.76	44.4	53.89
gene-LOC110693634	217.24	135.97	204.32	155.39	146.29	168.93	126.76	114.77	99.09	152.77	152.95	119.74	271.53	204.23	193.2	162.47	142.99	104.76
gene-LOC110723038	216.94	165.23	236.83	109.81	341.83	411.23	217.9	297.49	248.23	191.71	107.71	136.86	64.09	78.3	56.02	31.29	25.5	81.3
gene-LOC110700552	216.85	208.75	251.21	196.48	159.45	168.53	142.76	167	176.94	98.94	108.71	106.02	64.95	113.01	78.35	61.59	80.55	89.69
gene-LOC110698620	216.59	165.52	317.88	216.99	53.33	91.86	88.09	147.94	431.86	27.38	51.98	25.77	29.44	127.62	2.9	148.55	117.74	203.47
gene-LOC110735721	216.51	72.75	210.43	74.23	109.4	90.07	114.19	98.79	69.89	43.65	54.54	39.43	59.55	27.69	50.99	41.49	36.6	31.78
gene-LOC110700616	215.19	48.43	265.48	129.87	89.45	121.32	131.74	112.18	109.58	124.89	85.43	66.25	259.26	154.31	311.81	184.25	226.69	144.35
gene-LOC110737829	215.12	250.38	210.46	188.72	139.05	191.74	124.66	128.63	148.11	168.43	165.68	157.41	137.61	198.79	127.45	91.41	86.5	86.87
gene-LOC110707094	214.32	173.04	221.73	224.78	119.8	70.88	47.03	55.84	63.55	17.47	21.46	23.21	265.92	216.72	222.75	282.57	323.47	476.22
gene-LOC110713116	213.57	59.31	279.59	207.3	145.62	168.22	246.44	185.4	184.41	183.64	162.17	151.73	317.13	206.52	344.89	302.71	357.29	306.36
gene-LOC110735793	213	65.73	241.57	120.96	76.56	112.59	286.99	244.15	264.26	320.89	282.82	252.39	532.48	409.72	708.72	537.56	610.5	501.16
gene-LOC110719339	212.55	170.4	243.21	305.72	188.01	212.75	281.99	193.52	283.97	107.13	116.18	90.83	61.08	128.32	183.89	115.09	219.55	168.17
gene-LOC110739714	211.92	74.72	111.27	402.29	84.63	134.6	59.28	15.18	37.89	130.26	105.05	81.12	160.5	63.36	94.45	192.71	191.52	151.42
gene-LOC110687797	211.38	109.69	238.65	119.03	192.18	163.84	71.64	67.46	73.73	25.27	19.02	19.23	89.84	85.87	89.82	78.94	88.57	217.75
gene-LOC110719117	210.95	84.51	211.33	167.65	167.18	134.35	236.09	216.36	167.41	181.81	173.56	147.97	256.83	128.99	175.77	268.38	243.44	175.57
gene-LOC110712515	210.45	240.95	242.83	30.33	41.53	48.11	102.89	87.28	100.87	67.14	34.69	52.16	40.38	185.02	148.33	44.5	98.51	133.57
gene-LOC110736352	210.18	346.12	217.75	185.77	153.96	188.28	134.71	138.28	158.7	118.56	153.4	165.2	157.3	265.19	126.79	92.39	109.97	98.11
gene-LOC110717537	209.79	97.37	201.73	149.4	125.47	162.66	122.39	84.85	98.74	122.86	121.07	108.17	250.06	166.87	194.81	167.43	163.32	102.28
gene-LOC110713513	209.43	178.58	252.46	153.98	130.91	187.25	153.52	149.29	136.7	169.24	143.57	117.35	138.62	158.25	134.02	81.09	86.8	80.77
gene-LOC110724433	209.27	154.82	153.3	247.84	40.5	131.34	189.43	78.72	253.51	57.39	76.21	55.07	54.42	86.72	389.48	248.07	490.99	371.67
gene-LOC110711452	209.07	109.02	232.22	215.78	192.73	202.08	145	168.92	154.56	110.67	108.46	98.81	84.4	87.32	52.7	57.23	84.44	208.43
gene-LOC110682057	208.77	268.38	188.54	186.32	194.65	249.95	148.41	145.31	168.33	259.71	253.76	236.82	206.88	283.41	185.61	175.96	159.24	143.22
gene-LOC110700502	208.67	924.05	213.79	292.91	351.71	383.01	42.09	56.69	56.45	22.06	39.4	140.22	51.04	255.83	71.64	47.21	69.37	49.88
gene-LOC110692837	208.64	212.21	221.39	206.59	208.33	184.46	149.99	141.89	126.51	93.58	95.15	124.18	45.47	79.3	45.78	55.24	63.18	64.07
gene-LOC110732433	208.56	54.83	197.85	109.01	50.63	76.38	106.2	47.91	44.45	86.96	88.42	57.98	436.4	185.1	355.79	355.04	309.42	157.63
gene-LOC110724796	208.11	134.44	167.78	55.18	35.62	24.97	20.75	7.21	21.27	3.71	6.79	5.31	0.33	0.63	1.32	0.76	0.58	0.78
gene-LOC110721086	207.6	156.02	260.54	209.86	237.99	260.63	197.58	135.12	112.4	98.92	88.89	103.32	29.98	44.16	28.46	37.33	32.39	59.96
gene-LOC110701258	207.37	296.17	209.9	213.88	181.83	231.37	130.01	138.67	153.42	228.72	225.69	209.05	164.88	271.57	169.07	125.85	109.82	107.93
gene-LOC110706620	207.36	323.86	234.78	213.38	418.47	361.35	210.46	208.47	179.22	123.07	196.62	214.34	46.18	118.92	49.2	41.65	46.01	64.2
gene-LOC110706926	206.76	122.94	219.51	149.26	137.02	158.18	124.96	116.86	94.49	147.39	141.74	121.89	245.05	186.01	183.71	154.86	147.53	97.89
gene-LOC110694508	206.66	193.87	182.39	193.42	286	241.51	206.42	276.68	165.78	264.26	270.93	265.47	183.86	161.67	136.05	163	122.3	138.46
gene-LOC110739182	206.05	59.16	215.56	149.05	68.39	108.18	114.11	78.29	90.99	130.92	92.54	75.34	306.93	188.37	334.53	287.92	305.19	257.91
gene-LOC110684103	205.89	160.83	268.08	233.09	153.66	166.88	219.62	224.99	253.7	180.94	170.7	150.04	102.38	107.4	140	119.44	157.97	118.86
gene-LOC110696012	205.84	272.07	196.65	304.71	220.14	243.47	187.61	162.43	165.26	208.45	251.55	241.43	145.5	221.47	193.14	170.87	179.43	139.9
gene-LOC110705707	205.74	153.26	185.92	170.98	206.79	211.67	185.06	210.4	142.81	242.4	225.02	208.04	187.7	145.91	154.78	160.15	149.74	146.22
gene-LOC110710540	205.48	178.55	198.58	320.92	140.87	192.46	155.8	156.55	307.56	156.86	86.65	55.44	116.83	218.18	172.7	190	212.2	197.51
gene-LOC110696002	205.45	208.78	211.69	213.75	206.41	198.23	207.62	269.27	215.23	167.09	176.59	197.84	65.94	148.32	69.83	81.87	73.98	126.49
gene-LOC110705358	204.62	171.37	181.63	361.92	158.38	157.39	157.22	160.89	186.87	85.98	89.33	75.63	55.43	75.76	172.14	102.27	133.57	129.02
gene-LOC110739784	204.58	368.16	92.34	100.3	411.88	349.54	82.97	95.8	56	6.63	12.82	36.88	1.52	8.35	2.64	2.79	1.13	7.76
gene-LOC110707269	204.19	424.3	205.64	307.34	276.09	347.41	167.97	181.11	200.79	265.27	336.43	370.54	184.23	292.95	160.54	217.35	179.22	156.53
gene-LOC110739172	203.89	228.08	262.29	232.3	218.79	244.81	258.39	304.97	455.82	535.47	330.07	440.55	184.57	276.17	209.07	224.45	284.1	200.66
gene-LOC110725784	203.55	67.56	234.91	172.99	107.39	133.97	368.4	336.8	347.14	368.89	337.08	261.86	579.1	430.2	738.72	609.14	683.07	552.96
gene-LOC110712497	203.45	409.58	181.07	198.6	212.14	244.49	162.62	188.31	197.48	209.91	227.75	253.92	148.61	265.81	152.5	114.96	115.48	115.41
gene-LOC110704766	203.29	309.34	212.73	215.19	860.58	608.11	352.02	341.24	306.14	242.15	285.12	285.03	122.58	171.71	131.23	155.94	150.08	196.41
gene-LOC110727547	203.05	131.5	199.56	169.01	168.86	193.85	197.56	213.35	162.89	230.09	198.34	168.34	166.69	139.86	151.41	142.18	133.6	123.56
gene-LOC110703898	202.89	148.97	187.41	243.34	271.29	265.71	221.22	229.52	224.27	356.57	381.48	344.29	238.58	161.26	187.39	333.91	276.73	276.83
gene-LOC110719967	202.53	173.84	187.2	152.86	121.25	163.54	125.71	108.4	97.68	140.56	125.06	108.9	188.61	161.75	138.58	93.21	89.15	61.79
gene-LOC110704993	202.17	148.67	230.58	136.73	107	131.5	26.92	15.66	16.1	7.05	8.85	9.77	2.32	5.83	1.83	1.67	1.57	3.52
gene-LOC110710875	202.16	179.36	163.86	219.2	152.62	194.34	193.79	127.33	200.2	50.87	69.58	40.5	31.29	80.01	101.46	56.78	105.76	78.23
gene-LOC110726086	202.11	188.24	214.51	196.8	217.34	211.26	191.39	226.23	168.08	223.93	218.42	196.02	156.93	174.04	128.01	129.52	125.83	145.2
gene-LOC110720479	201.84	220.89	245.25	211.19	166.39	203.76	135.68	139.79	163.49	228.23	221.01	194.38	201.75	313.15	210.62	148.85	153.49	125.87
gene-LOC110717658	201.32	281.77	199.27	197.93	153.47	227.88	130.39	152.18	141.3	173.91	192.82	188.18	139.83	237.34	177.15	113.76	110.04	125.86
gene-LOC110694728	200.92	197.84	114.85	275.99	25.55	112.66	131.41	41.39	293.73	41.38	64.18	24.56	24.77	51.38	201.07	231.46	519.67	333.75
gene-LOC110682885	200.9	314.7	175.12	325.48	319.5	332.84	150.62	174.1	168.06	300.21	226.2	285.83	175.6	285.28	127.62	266.03	164.91	213.78
gene-LOC110687865	200.52	123.1	264.93	236.48	179.04	176.41	161.69	160.99	192.89	111.79	89.07	89.73	19.69	29.42	26.37	26.55	27.28	50.12
gene-LOC110736191	200.33	203.31	183.29	188.33	173.28	167.57	203.57	273.66	224.03	153.4	174.13	201.69	72.57	151.99	62.9	72.12	67.34	118.89
gene-LOC110736407	199.94	56.71	189.1	74.78	82.9	66	233.79	229.83	208.42	179.4	174.05	141.88	149.25	117.98	200.9	155.48	188.85	196.27
gene-LOC110717432	199.85	205.31	131.75	178.35	344.68	244.23	184.08	238.97	129.17	86.67	106.19	125.08	18.47	32.83	16.17	18.03	14.43	24.17
gene-LOC110717063	199.59	314.47	202.15	235.57	209.48	274.67	141.63	153.05	153.34	225.04	244.05	240.96	134.1	224.77	154.16	140.31	120.9	96.56
gene-LOC110692065	199.15	543.37	64.16	179.75	85.88	67.82	77.48	39.95	39.16	20.6	36.45	60.03	1.37	75.54	1.91	0.39	2.58	2.64
gene-LOC110684281	198.79	335.03	242.84	229.81	190.78	272.27	143.36	158.21	176.73	222.72	241.47	250.23	192.13	307.09	169.19	151.68	133.27	124.64
gene-LOC110682534	197.66	188.52	243.03	221.15	181.27	176.08	135.81	131.95	162.42	88.58	84.92	84.02	36.68	51.92	68.21	81.84	84.83	90.58
gene-LOC110702865	197.45	146.97	171.12	170.22	204.68	221.37	202.54	222.76	161.97	306.29	261.1	234.88	245.13	180.81	202.06	231.38	208.52	218.71
gene-LOC110732403	196.99	107.28	205.25	162	120.73	140.53	117.27	91.66	85.55	125.8	105.57	95.36	247.38	195.55	201.68	142.09	134.08	100.87
gene-LOC110704603	196.79	103.57	187.05	181.33	190.88	223.58	227.63	213.61	173.58	441.36	407.47	322.31	574.32	258.86	380.13	550.19	531.89	363.47
gene-LOC110729019	196.6	332.9	215.97	213.29	221.45	258.25	137.83	144.92	157.36	187.27	211.32	219.51	143.1	239.59	142.39	108.76	107.43	92.51
gene-LOC110713984	196.47	303.18	210.06	163.56	154.64	166.82	106.95	102.72	134.64	150.02	175.36	184.83	197.83	365.86	169.86	147.38	127.79	110.24
gene-LOC110689126	195.54	109.2	210.12	215.43	169.74	204.18	173.68	162.91	143.4	282.04	239.32	199.5	271.88	177.42	236.18	269.29	270.77	262.07
gene-LOC110696548	195.49	105.59	207.59	189.29	173.39	163.09	168.81	194.98	125.75	205.04	180.2	155.26	208.84	139.08	211.48	228.42	224.27	202.82
gene-LOC110724792	195.07	120.36	217.62	176.42	103.33	132.75	105.87	85.72	88.42	149.12	120.21	107.35	217.64	202.79	226.04	160.07	185.86	119.33
gene-LOC110716578	194.86	119.09	107.72	619.36	142.8	104.95	50.25	18.56	40.1	35.71	38.5	39.09	14.77	21.17	20.45	23.6	19.15	56.05
gene-LOC110715002	194.84	180.08	208.55	192.73	168.06	155.46	256.76	186.51	256.83	156.32	154.37	151.76	156.04	288.65	193.09	140.8	152.62	165.89
gene-LOC110688285	194.44	269.71	144.22	182.38	92.27	205.21	88.36	107.59	100.81	168.5	141.09	132.56	119.47	249.79	132.75	87.72	78.51	65.88
gene-LOC110724531	192.87	168.11	155.24	215.41	13.49	74.59	155.24	36.53	191.83	28.42	34.76	24.29	39	69.28	258.64	196.28	355.27	300.22
gene-LOC110688717	192.71	182.34	190.32	258.82	251.51	226.4	161.44	135.93	121.27	134.47	123.62	148.59	62.65	75.04	85.43	79.92	92.25	110.36
gene-LOC110737112	192.55	85.05	239.85	198.25	177.6	208.84	164.3	109.52	92.99	265.35	195.2	175.07	327.85	172.51	285.29	389.99	290.77	150.27
gene-LOC110727175	192.08	298.04	202.68	237.05	216.75	261.24	137.15	155.39	162.41	239.53	270.99	264.31	184.21	268.39	165.35	192.74	165.79	124.76
gene-LOC110721564	191.74	313.86	195.82	228.06	227.14	258.04	118.58	121.65	158.89	171.23	209.96	212.58	172.64	258.84	152.66	140.08	134.99	118.45
gene-LOC110694034	191.37	88.82	207.98	115.51	86.41	89.23	138.36	178.58	104.27	110.25	94.5	90.76	194.67	146.6	166.63	152.67	132.62	128.06
novel.5500	190.539	390.55	128.496	175.146	34.3108	38.0738	57.8378	58.7065	329.485	4.63219	25.7144	27.0284	48.039	140.039	246.031	113.175	146.227	156.591
gene-LOC110698842	190.42	159.03	206.04	169.87	174.7	180.24	200.85	210.22	200.83	189.25	187.52	186.3	108.59	148.59	136.23	136.46	153.75	151.46
gene-LOC110708481	190.24	74.45	173.64	120.4	186.38	159.13	261.52	280.78	220.9	135.82	137.29	137.15	94.46	88.62	107.42	93.17	91.61	131.76
gene-LOC110709136	190.06	61.39	204.91	136.28	47.36	82.44	120.24	93.04	102.54	121.61	97.35	79.75	462.75	264.77	483	338.79	342.65	302.52
gene-LOC110685005	189.91	235.42	184.15	200.56	128.23	177.45	120.18	115.42	146.77	169.01	209.52	205.61	198.94	298.15	165.02	166.51	164.62	120.55
gene-LOC110708771	189.81	183.93	226	191.49	153.49	195.59	176.14	172.49	172.7	155.98	132.14	133.41	107.73	146.34	138.11	100.29	134.63	166.08
gene-LOC110697268	189.3	225.41	182.34	129.34	23.76	62.65	122.57	61.31	182.28	24.94	25.93	18.93	33.87	66.48	117.97	77.07	141.07	168.58
gene-LOC110686397	188.3	121.44	198.2	137.24	145.24	156.29	149.93	130.68	116.48	160.21	147.26	129.95	215.61	179.27	160.14	152.53	135.94	93.53
gene-LOC110711517	188.15	142.5	210.54	80.22	81.14	71.57	186.12	168.71	166.18	299.18	276.27	222.19	875.92	589.28	640.03	511.32	471.06	431.96
gene-LOC110710807	188.13	410.31	114.3	157.44	648.22	409.44	28.49	54.97	24.69	18.6	14.66	15.96	66.19	80.89	77.72	84.33	84.97	172.71
gene-LOC110709667	187.68	214.31	185.99	187.94	277.67	265.52	236.5	223.49	178.07	122.04	179.71	204.64	73.37	135.91	78.39	75.14	83.83	102.82
gene-LOC110721030	187.46	89.83	243.2	38.65	43.92	42.18	266.88	87.45	199.05	111.5	132.02	114.01	307.66	110.33	295.64	200.4	369.84	129.38
gene-LOC110723937	187.28	165.19	201.94	929.28	196.12	392.54	180.03	92.29	251.15	191.75	234.6	146.02	81.49	84.69	372.83	409.85	923.25	555.68
gene-LOC110722066	187.22	186.31	200.5	135.91	138.61	130.73	219.59	266.86	233.04	134.78	154.88	145.66	128.91	199.72	151.57	85.67	101.94	117.06
gene-LOC110687381	187.21	230.71	163.43	192.97	149.71	157.9	143.87	147.37	160.67	69.33	83.35	108.73	39.19	69.53	97.13	64.24	97.72	89.08
gene-LOC110730547	186.57	97.12	180.36	92.72	109.99	134.79	118.2	112.9	79.91	149.49	140.79	120.58	307.82	182.75	204.48	161.81	121.97	116.63
gene-LOC110713993	185.99	54.18	201.17	119.01	54.41	80.31	137.95	125.04	135.43	217.09	149.19	128.53	638.64	362.21	638.38	459.96	528.98	414.93
gene-LOC110699369	185.91	338.89	241.63	228.3	175.25	216.78	116.63	117.91	146.62	161.63	174.42	171.57	196.53	298.64	212.08	159.54	179.36	148.86
gene-LOC110692136	185.56	284.13	181.86	212.49	205.85	239.31	127.53	131.64	154.64	202.5	233.08	254.91	172.76	262.71	137.02	156.4	135.08	123.58
novel.5412	185.475	134.45	194.001	422.303	67.1926	100.599	120.1	39.8267	64.405	123.173	86.5528	142.004	63.2048	85.6682	131.013	321.919	166.646	74.2629
gene-LOC110726829	185.36	36.42	251.22	114.99	66.91	96.06	140.58	76.15	76.08	106.44	78.08	68.39	347.7	176.99	298.34	275.99	250.25	129.28
gene-LOC110733647	185.31	320.75	153.98	236.03	166.32	250.97	117.36	124.56	120.87	209.78	199.21	207.48	144.9	286.84	162.31	111.38	110.45	107.45
gene-LOC110724797	185.17	183.31	184.5	155.89	184.22	171.07	171.54	198.14	170.01	204.76	232.45	230.97	131.57	170.79	103.15	107.43	105.15	105.46
gene-LOC110692311	185.06	119.9	116.74	263.79	444.6	271.54	228.62	65.51	89.27	44.45	27.45	33.64	43.21	24.21	56.43	47.48	111.14	146.62
gene-LOC110720851	184.86	277.2	159.84	132.6	207.36	169.22	227.27	244.43	202.62	201.62	205.54	236.47	280.11	274.47	255.69	249.17	270.77	341.53
gene-LOC110729835	184.59	161.8	327.14	119.89	130.76	211.19	300.68	166.16	327.55	464.24	160.03	334.47	517.72	725.31	505.05	427.5	611.27	285.74
gene-LOC110709242	184.57	186.26	223.75	213.94	222.14	246.32	257.84	247.74	219.51	278.06	352.52	321.63	154.36	171.33	96.3	114.09	76.3	74.74
gene-LOC110733454	184	70.2	178.56	131.88	202.96	155.37	251.02	281.02	206.28	344.45	371.93	255.71	365.71	211.9	323.87	333.77	360.47	259.75
gene-LOC110708301	183.93	118.4	196.92	85.24	100.58	110.43	117.84	103.64	90.93	90.58	91.22	76.79	160.69	122.46	139.73	76.1	87.05	58.08
gene-LOC110692925	183.9	142.17	173.32	144.58	173.71	177.71	167.72	195.21	140.74	167.51	169.23	155.04	131.63	124.51	116.68	108.81	104.35	105.1
gene-LOC110730830	183.9	127.07	183.88	117.13	89.11	100.02	114.33	126.64	98.79	88.45	68.17	60.31	135.32	103.56	136.07	71.43	76.57	72.54
gene-LOC110707994	183.69	73.02	234.8	82.63	148.74	167.5	46.72	16.31	35.17	133.74	323.88	129.24	271.58	310.42	94.97	134.36	182.23	221.4
gene-LOC110726953	183.57	47.61	238.85	112.69	45.37	129.08	166.82	114.19	115.93	90.65	57.87	63.18	204.97	122.18	155.95	206.8	195.08	151.47
gene-LOC110698649	183.16	68.39	173.24	82.24	56.86	71.33	58.74	35.98	37.51	39.12	33.45	28.53	52.2	29.63	43.17	25.92	39.47	32.33
gene-LOC110705767	182.9	116.73	200.2	72.48	105.72	100.17	44.34	52.42	61.36	57.83	129.44	129.84	45.21	157.42	39.18	8.75	4.08	32.35
gene-LOC110697253	182.89	269.15	178.88	195.74	157.5	214.16	99.06	97.06	115.94	185.32	192.21	177.54	149	263.97	127.83	113.65	109.35	95.91
gene-LOC110724706	182.74	214.69	199.65	214.96	207.63	202.36	147.97	159.01	142.23	173.22	172.61	167.82	112.63	160.93	94.61	98.73	99.44	138.86
gene-LOC110721621	182.66	79.29	88.88	97.64	174.98	175.32	321.99	319.42	469.8	161.8	176.03	147.4	4.22	15.34	17.07	34.16	5.53	96.68
gene-LOC110729395	181.5	192.88	221.08	184.73	201.22	222.69	221.1	238.89	216.71	199.48	277.24	275.18	111.54	163.06	84.74	71.37	52.77	54.53
gene-LOC110692954	181.47	159.86	176.41	133.43	211.23	160.07	134.8	187.59	121.9	166.29	191.27	173.64	133.93	137.14	97.51	80.1	78.38	102.22
gene-LOC110689192	181.43	313.93	208.78	213.59	108.99	189.02	129.42	136.49	177.94	171.39	225	216.43	227.79	386.7	186.82	181.88	148.11	127.31
gene-LOC110734434	181.21	122.58	179.44	144.25	159.09	139.79	148.07	152.62	116.58	188.4	183.8	160.93	233.92	174.65	193.98	202.97	182.55	150.08
gene-LOC110718272	181.2	197.71	171.97	202.45	168.54	156.53	190.76	212.82	185.87	161.19	171.26	182.48	115.14	180.15	158.06	106.34	103.1	133.98
gene-LOC110723746	181.06	501.58	188.8	353.69	181.81	289.85	125.81	106.32	108.32	76.53	108.87	156.09	120.22	299.37	182.21	105.3	121.85	109.07
gene-LOC110701094	180.99	270.12	207.98	228.07	187.81	209.07	122.98	187.45	136.41	103.95	92.91	124.39	106.05	191.65	161.44	134.07	167.35	157.34
gene-LOC110693160	180.66	85.45	100.53	171.11	75.14	55.05	65.35	68.19	60.34	27.47	23.91	32.46	40.23	27.19	32.59	47.75	59.42	73.01
gene-LOC110719710	180.25	96.32	186.1	163.24	130.81	135.33	173.07	174.23	150.86	185.76	171.7	145.28	160.79	118.48	127.25	128.34	127.7	145.74
gene-LOC110722084	179.97	78.93	180.36	141.65	108.27	145.02	111.47	64.26	74.94	107.6	107.69	90.48	220.35	154.12	175.52	175.94	182.37	104.68
gene-LOC110706965	179.91	134.03	180.46	129.92	120.29	129.34	110.32	119.22	93.43	148.46	124.98	114.06	201.11	160.55	131.51	131.24	131.37	90.33
gene-LOC110738150	179.64	287.42	215.11	235.58	192.45	216.12	132.13	134.45	152.52	175.16	208.41	215.51	161.23	286.27	156.89	121.43	108.84	111.91
gene-LOC110682402	179.43	178.48	185.83	184.23	172.18	191.66	199.83	195.91	211.16	170.67	169.93	146.84	132.56	188.27	150.91	116	153.69	146.32
gene-LOC110701752	178.63	165.87	171.18	147.66	103.3	152.91	107.69	109.3	102.21	128.7	124.21	127.74	207.85	247.91	163.2	106.19	106.41	122.54
gene-LOC110709665	178.62	286.79	182.49	214.74	158.03	212.99	124.25	126.34	144.42	167.23	225.99	218.1	170.9	293.6	151.85	151.86	132.91	116.43
gene-LOC110708782	178.49	266.36	205.19	231	211.29	212.39	136.67	129.05	154.68	156.91	189.78	215.62	111.12	238.87	139.39	124.82	125.76	150.65
gene-LOC110707263	178.48	73.21	184	220.97	213.47	230.79	244.35	267.54	187.36	463.65	333.87	299.95	396.54	204.7	334.49	523.43	498.83	372.68
gene-LOC110703430	178.37	314.82	141.15	91.22	367.65	280.68	142.93	255.12	175.53	69.61	74.72	109.61	11.3	91.52	15.61	19.67	15.92	40.85
gene-LOC110738843	178.21	95.07	185.52	120.02	132.16	125.81	110.43	114.72	85.67	87.07	80.69	71.62	111.5	77.94	82.62	70.47	64.62	53.55
gene-LOC110738900	178.16	149.22	167.56	197.46	246.75	209.85	493.86	520.83	468.36	458.7	310.83	335.95	226.75	195.62	207.08	289.19	236.38	230.53
gene-LOC110737646	178.04	208.24	226.7	274.37	20.03	68.79	158.61	40.6	258.23	71.35	51.83	54.4	83.27	99.93	400.01	360.79	620.42	249.31
gene-LOC110729370	177.98	125.71	196.92	148.34	105.47	107.77	183.05	180.94	141.99	67.67	108.07	104.53	52.05	96.95	51.18	55.06	65.01	70.84
gene-LOC110720427	177.93	98.39	162.03	73.18	74.17	104.64	86.83	74.87	67.71	81.45	80.22	64.19	192.71	159.31	162.78	90.48	86.21	53.16
gene-LOC110708405	177.66	62.34	201.02	143.24	86.78	118.38	125.45	76.43	76.51	148.76	118.74	94.64	341.19	171.96	266.22	321.83	268.39	148.15
gene-LOC110698768	176.91	83.59	132.92	42.61	198.14	108.34	1060.75	492.94	721.53	476.46	368.99	381.99	53.99	84.82	69.15	91.81	99.5	152.38
gene-LOC110715311	176.44	216.67	144.67	219.81	431.42	297.47	415.37	481.29	387.25	433.66	510.56	491.19	262.77	280.47	247.06	398.57	239.51	408.82
gene-LOC110718862	176.17	134.95	210.26	225.7	127.59	151.86	168.73	165.33	155.37	167.86	147.77	140.08	91.7	139.27	91.03	103.76	79.98	100.95
gene-LOC110688047	176.12	243.73	149.52	165.6	141	151.9	36.06	37.44	33.37	20.61	16.86	21.79	153.57	163.46	160.88	155.18	192.46	225.02
gene-LOC110696649	175.69	144.43	144.37	174.91	226.89	187.62	128.17	139.79	88.82	96.74	51.3	92.83	121.71	175.88	127.96	144.04	157.41	239.55
gene-LOC110717427	175.14	97.48	174.62	132.17	86.67	109.18	94.52	69.92	69.99	120.21	100.87	82.31	238.98	195.8	197.66	140.44	155.47	98.22
gene-LOC110691444	174.77	140.72	178.15	115.1	106.85	101.49	90.93	100.94	86.35	44.29	46.95	49.39	47.22	74.15	46.27	43.5	47.15	66.9
gene-LOC110730314	174.5	114.78	185.76	198.27	178.96	185.93	127.78	117.23	103.65	183.36	179.24	161.14	283.99	224.6	224.43	211.42	190.13	154.95
gene-LOC110730572	174.47	117.51	172.19	149.76	110.27	143.98	105.36	72.47	81.98	102.89	102.87	88.08	185.46	144.94	154.9	105.24	105.45	69.42
gene-LOC110720394	174.27	337.62	185.66	219.28	207.24	276.63	122.13	141.33	153.22	201.72	243.68	247.35	155.98	283.86	120.23	120.95	113.43	108.01
gene-LOC110730226	174.16	276.14	105.33	95.34	274.22	232.21	55.27	63.05	49.43	21.03	25.43	30.33	21.78	20.35	20.25	21.01	19.78	14.28
gene-LOC110707029	173.85	272.2	153.89	283.06	289.15	316	103.88	131.05	117.88	218.66	226.91	273.32	114.96	203.06	98.33	182.7	121.79	140.77
gene-LOC110710190	173.63	260.48	147.28	164.02	144.86	146.5	48.14	51.3	44.28	30.46	16.48	26.61	147.82	183.67	203.23	162.24	190.83	249.74
gene-LOC110711486	173.54	56.01	165.68	124.67	94.69	112.09	106.93	96.51	71.22	131.51	130.56	97.41	397.52	225.85	341.43	337.65	362.72	243.27
gene-LOC110691207	173.39	281.96	137.12	160.77	306.37	222.31	245.89	312.83	262.01	241.91	223.13	242.18	301.25	273.31	265.96	337.55	262.54	391.74
gene-LOC110696259	172.81	132.45	138.89	112.29	193.46	145.12	218.5	281.56	186	95.01	96.32	111.25	22.94	33.64	22.61	25.3	17.65	38.55
gene-LOC110712392	172.75	83.35	155.23	114.3	169.13	141.75	259.6	288.09	226.79	269.62	203.17	178.77	314.85	219.35	358.5	287.35	346.93	244.3
gene-LOC110690492	172.39	80.68	175.18	145.4	150.67	126.95	105.27	218.47	223.15	121.5	162.52	141.53	74.38	85.48	67.7	115.93	54.94	140.8
gene-LOC110692805	172.19	350.03	176.39	203.35	213.81	243.56	119.31	136.03	142.91	152.38	202.3	229.85	146.31	249.17	127.12	124.08	116.96	104.21
gene-LOC110719483	172.09	130.56	153.37	170.37	198.75	171.61	118.29	151.98	114.18	84.34	46.9	64.44	49.37	50.87	48.11	62.08	80.2	95.65
gene-LOC110719717	171.91	147.76	168.52	270.31	155.62	178.81	206.72	189.29	181.54	169.67	183.29	195.15	163.06	211.33	173.51	212.31	223.65	203.69
gene-LOC110697959	171.89	44.47	80.41	359.25	186.07	64.98	92.42	69.76	52.01	164.4	104.79	84.29	48.67	16.86	31.54	117.82	32.33	277.93
gene-LOC110716020	171.62	77.18	200.03	204.39	236.05	171.01	32.58	52.95	23.45	9.89	7.12	15.89	5.22	12.16	2.9	14.8	8.97	24.7
gene-LOC110707565	171.33	94.9	193.06	118.27	60.18	92.27	76.17	49.08	60.92	86.15	72	67	241.03	203.67	230.93	138.12	146.52	88.78
gene-LOC110689635	171.17	249.62	198.32	207.21	135.94	175.23	116.34	127.3	135.03	148.71	184.99	182.58	190.13	301.95	170.35	155.27	128.57	111.46
gene-LOC110714274	170.24	77.95	151.05	166.42	203.33	177.48	126.94	134.72	108.9	97.36	106.27	97.04	92.45	77.12	86.46	89.41	104.1	129.2
gene-LOC110708703	170.14	113.75	145.89	161.19	230.35	183.02	239.79	304.1	213.37	181.67	144.11	135.09	257.53	170.98	267.34	265.69	242.73	263.05
gene-LOC110686046	170.01	180.02	151.35	129.52	136.25	133.41	79.94	90.73	92.21	103.13	115.19	112.16	183.01	147.97	88.96	122.42	80.86	68.8
gene-LOC110699700	169.76	81.4	188.23	132.84	143.67	139.45	179.26	168.36	119.69	170.5	164.9	147.85	228.47	115.37	174.56	258.24	251.31	182.35
gene-LOC110722352	169.75	231.18	185.35	214.87	136.12	205.17	255.57	167.71	187.03	343.06	429.37	432.13	358.58	458.04	208.51	251.05	265.78	466.34
gene-LOC110725188	169.11	151.26	256.25	185.27	144.18	141.81	170.94	152.93	161.73	104.8	117.68	99.47	109.02	161.23	141.95	131.78	161.75	173.99
gene-LOC110714863	168.35	145.71	166.53	157.98	100.63	118.59	94.54	118.84	117.75	115.76	91.65	80.88	51.94	83.19	91.52	46.03	66.69	79.13
gene-LOC110737012	168.34	230.56	168	162.07	145.84	177.94	103.02	101.38	104.16	144.43	143.2	130.93	143.46	252.26	159.89	98.59	105.01	88.07
gene-LOC110732493	168.17	275.48	115.52	73.32	312.26	219.52	187.83	259.53	149.06	47	57.9	76.78	23.3	20.57	17.83	22.33	21.49	14.15
gene-LOC110711868	168.14	174.62	216.81	322.53	150.29	163.72	193.34	175.17	229.2	156.5	167.44	164.47	130.58	209.92	241.64	136.25	223.57	150.72
gene-LOC110711083	167.79	57.76	202.14	146.17	85.05	117.27	134.1	80.67	95.59	115.11	105.66	79.16	220.19	122.74	204.71	286.55	285.23	146.32
gene-LOC110739245	167.79	171.19	179.39	271.32	264.54	302.42	99.63	95.7	89.84	116.37	136.9	127.43	38.74	61.49	97.8	86.98	119.52	116.59
gene-LOC110733853	167.63	204.17	194.54	156.19	165.9	182.69	111.93	137.08	151.51	150.38	165.18	170.07	136.16	207.13	107.55	124.62	117.18	111.56
gene-LOC110708503	167.6	210.33	139.02	309.44	530.8	431.52	174.94	217.7	149.48	184.68	205.45	216.01	4.86	30.02	10.64	31.18	33.88	76.22
gene-LOC110731302	167.6	283.51	172.77	184.05	132.45	197.12	91.56	94.15	120.47	143.56	195.2	189.64	144.28	290.12	131.28	130.24	116.16	104.91
gene-LOC110684096	167.18	170.59	251.83	233.86	126.15	147.14	167.46	123.95	170.23	163.74	165.67	160.59	165.15	268.92	208.36	142.12	159.48	143.25
gene-LOC110692637	166.96	272.75	180.62	179.5	152.7	185.39	103.79	108.85	121.25	156.05	185.17	186.29	163.26	272.29	163.95	131.92	125.33	111.27
gene-LOC110737849	166.81	109.94	165.41	135.95	117.4	131.82	110.48	95.8	86.65	136.68	136.1	115.41	241.16	177.44	180.26	148.51	139.25	111.57
gene-LOC110710360	166.59	75.16	167.94	80.57	79.03	89.27	107.78	108.57	103.12	93.01	91.74	69.9	123.73	94.24	158.71	97.24	108.03	113.86
gene-LOC110720477	166.58	285.19	173.95	199.32	195.57	227.1	119.43	116.62	153.12	176.21	209.41	225.94	193.23	295.31	171.16	162.07	138.87	129.88
gene-LOC110720472	165.8	155.54	156.82	175.96	105.57	131.51	118.32	148.6	120.88	128.68	107.2	114.19	99.11	143.96	113.5	94.34	89.14	98.32
gene-LOC110704170	165.76	93.57	222.92	139.87	121.06	106.9	177.97	213.54	127.82	127.66	123.93	112.61	231.82	164.63	231.21	162.87	165.98	124.16
gene-LOC110688298	165.75	85.28	153.5	104.31	90.19	119.85	91.51	81.46	64.42	103.22	98.57	76.25	198.12	160.44	143.96	141.95	113.46	86.87
gene-LOC110695293	165.1	198.97	172.24	159.24	202.99	202.54	134.24	185.02	138.03	109	117.96	134.13	64.48	93.76	70.69	69.91	73.29	97.95
gene-LOC110718950	164.7	220.64	196.97	245.77	197.21	239.74	128.33	167.62	164.24	208.7	212.39	183.33	143.73	208.72	148.91	152.48	191.64	160.83
gene-LOC110731577	164.62	112.37	180.97	95.27	73.68	109.29	69.07	48.43	49.02	68.13	68.03	63.49	213.42	173.46	173.47	134.53	128.68	79.93
gene-LOC110712672	164.44	77.22	183.76	90.13	69.35	88.34	116	126.5	99.78	95.35	83.9	68.74	133.98	103.42	115.84	86	89.2	82.15
gene-LOC110693690	164.43	189.76	173.35	122.5	116.61	119.63	126.74	165.83	147.51	85.68	95.78	100.24	48.18	102.11	60.56	44.19	49.49	55.69
gene-LOC110691805	164.39	90.72	167.92	95.07	86.01	91.04	102.48	101.9	17.55	59.94	51.03	46.71	77.32	62.08	95.75	56.1	68.36	61.85
gene-LOC110701894	164.26	219.81	201.78	186.61	190.22	186.58	158.18	221.34	178.8	163.74	156.18	176.91	89.35	153.91	95.22	96.09	105.06	115.56
gene-LOC110735663	163.56	56.84	179.62	129.46	109.13	96.23	143.54	175.53	104.03	169.73	146.26	109.86	189.29	140.99	221.21	168.08	219.07	141.45
gene-LOC110725552	163.24	252.82	140.47	178.29	236.91	198.98	110.85	111.28	104.21	126.25	144.83	128.05	100.66	107.45	84.98	144	95.69	111.54
gene-LOC110708427	162.75	182.99	160.42	80.19	180.57	157.96	194.2	175.72	125.27	236.78	286.15	223.54	111.47	87.36	119.54	106.2	111.8	105.64
gene-LOC110733385	162.4	101.22	209.8	240.4	150.45	223.51	104.97	93.97	90.84	78.84	60.98	66.88	131.52	148.77	228.3	152.29	225.15	177.76
gene-LOC110731378	162.25	153	206.35	285.95	100.96	119.67	218.61	202.85	346.77	128.25	118.85	94.92	149.22	178.54	424.06	159.95	302.4	245.38
gene-LOC110726430	162.16	62.15	191.13	145.57	93.89	133.24	103.61	88.84	86.28	147.57	99.44	82.3	255.16	186.24	309.44	191.37	213.73	174.71
gene-LOC110696945	162.03	231.74	159.67	150.16	185.11	194.18	174.73	215.79	184.02	175.72	232.34	213.34	85.18	157.01	68.46	85.15	59.23	53.2
gene-LOC110738094	161.31	150.29	189.96	199.67	144.6	143.04	144.95	152.25	169.54	109.51	112.17	109.23	76.05	94.43	110.42	85.02	101.89	126.09
gene-LOC110699712	161.08	48.27	105.51	408.65	89.76	118.96	47.29	14.44	37.81	39.43	37.27	25.88	21.84	7.19	18.86	47.28	58.73	65.82
gene-LOC110723412	160.73	99.29	209.04	132.3	113.72	111.56	146.62	147.42	120.2	132.42	113.4	98.31	132.47	106.69	132.31	107.97	102.2	98.32
gene-LOC110728516	160.62	243.8	214.11	220.4	206.53	215.73	113.83	120.9	125.05	186.23	212.6	215.35	183.93	256.88	146.56	131.78	122.87	115.1
gene-LOC110737666	160.58	59.98	212.08	207.69	300.91	165.85	466.45	517.13	665.49	500.29	389.57	349.82	175.54	217.14	202.47	206.22	217.91	347.44
gene-LOC110737093	160.34	144.11	182.36	94.16	123.03	123.77	147.59	147.97	97.94	168	191.89	146.46	170	112.13	130.63	156.34	136.41	126.69
gene-LOC110701065	160.32	193.58	169.74	146.23	98.15	129.12	86.78	88.37	92.83	144.4	138.67	128.29	145.19	242.91	132.58	96.08	80.87	78.1
gene-LOC110711494	160.27	115.41	138.92	201.71	410.43	292.33	68.18	57.31	77.47	33.44	27.92	27.89	24.42	25.53	28.06	32.95	24.57	82.32
gene-LOC110681924	160.26	228.32	162.91	181.6	193.64	186.31	149.29	172.01	140.82	118.7	137.58	162.76	73.39	123.85	76.51	75.43	66.88	96.83
gene-LOC110702135	160.19	100.33	137.8	95.79	161.54	155.94	85.45	107.81	79.39	33.29	30.05	37.36	15.92	30.31	28.34	21.15	33.73	54.99
novel.6242	159.942	107.39	162.174	93.6392	69.3203	88.6979	22.8036	33.3577	22.2249	12.2556	5.98712	9.89197	59.0181	62.0498	41.2179	37.1884	53.4993	64.6843
gene-LOC110737785	159.92	89.55	167.19	118.86	85.59	98.86	59.65	65.94	45.43	35.59	39.48	38.46	121.38	94.93	100.17	48.55	54.38	92.38
gene-LOC110686965	159.5	100.56	191.79	178.89	98.13	121.15	108.97	81.66	88.33	132.94	125.83	118.68	272.19	227.87	229.35	190.49	195.16	128.24
gene-LOC110688467	158.46	137.09	233.11	158.92	125.22	108.17	159.53	161.89	198.48	117.46	111.78	104	78.63	95.83	120.46	84.34	118.52	86.03
gene-LOC110725590	158.11	71.01	147.71	47.11	43.45	72.25	117.57	57.14	105.17	230.47	552.33	323.88	316.83	376.58	150.26	130.88	194.82	235.97
gene-LOC110710837	157.89	292.3	176.22	182.65	155.31	182.45	85.66	80.51	104.92	127.15	176.95	180.23	136.1	249.8	107.79	103.87	88.39	90.55
gene-LOC110704598	157.86	90.79	201.13	89.91	66.24	83.5	76.1	50.49	59.99	56.83	51.25	38.58	122.61	92.72	120.09	52.96	54.53	36.14
gene-LOC110717411	157.79	84.47	134.13	131.7	212.22	116.1	118.89	172.91	168.1	35.76	50.96	38.65	58.49	53.88	38.13	22.77	13.02	18.54
gene-LOC110699214	157.38	103.7	230.1	374.24	235.99	278.32	92.79	75.03	86.06	45.51	37.03	36.66	43.43	54.97	111.93	69.95	125.71	102.03
gene-LOC110691850	157.37	191.4	181.56	179.55	187.78	187.15	158.84	230.1	186.28	169.03	154.95	167.65	86.26	137.66	94.24	96.84	99.07	122.89
gene-LOC110738072	157.19	115.59	189.74	151.68	51.89	102.57	90.5	71.54	119.17	66.45	64.81	64.2	96.27	149.72	137.61	84.26	111.27	112.18
gene-LOC110688262	157.06	67.48	119.12	0	0	0	53.65	37.68	45.75	0	0	0	33.74	37.48	22.74	0	0	0
gene-LOC110701957	157.03	76.11	199.97	201	290.87	220.76	210.2	160.41	251.66	246.35	187.12	293.56	45.22	118.65	59.15	158.17	57.49	168.16
gene-LOC110739736	156.8	255.05	128.35	127.28	153.9	143.51	30.97	43.35	28.41	13.47	10.85	27.69	52.07	94.05	52.34	56.9	62.32	112.6
gene-LOC110691014	156.66	478.99	81.41	997.44	83.09	100.62	50.68	24.88	35.1	89.91	120.54	154.03	13.9	91.19	16.22	8.88	13.34	19.01
gene-LOC110737916	156.56	119.05	154.7	153.5	105.86	116.48	113.1	103.49	83.39	143.26	140.64	115.59	346.47	280.6	265.89	228.64	228.62	186.92
gene-LOC110684622	156.53	254.36	180.66	168.61	155.53	184.79	95.79	102.26	126.58	161.86	176.6	185.06	176.87	256.78	133.66	134.62	128.71	103.79
gene-LOC110709420	156.3	197.7	145.25	153.59	123.84	141.11	109.51	118.96	103.42	87.1	140.14	132.33	39.98	108.55	66.28	49.36	58.64	54.28
gene-LOC110726365	156.19	227.19	175.72	143.39	120.23	135.19	101.28	105.19	110.88	101.73	127.93	148.44	134.39	218.97	119.13	88.21	87.76	84.68
gene-LOC110694175	156.13	229.43	188.28	195.46	141.72	148.48	126.27	129.56	134.77	117.71	129.24	146.54	98.07	186.56	118.51	82.18	100.21	111.99
gene-LOC110690568	156.04	226.4	155.83	167.69	121.91	192.58	98.57	97.29	127.9	146.86	190.39	197.08	153.43	263.96	141.64	138.69	130.24	103.95
gene-LOC110719685	155.87	104.72	144.87	97.42	132.39	102.13	123.56	139.88	97.05	66.5	79.27	61.53	115.1	88.24	133.34	92.16	103.72	116.21
gene-LOC110688348	155.73	114.49	114.07	125.9	169.79	102.34	58.51	102.15	82.78	36.34	31.16	26.06	65.31	63.34	84.71	77.1	96.23	86.73
gene-LOC110715848	155.55	244.69	158.87	145.77	100.72	129.81	72.71	72.65	84.22	117.86	132.12	129.48	142.75	234.75	132.11	93.01	96.73	77.25
gene-LOC110740291	155.36	232.3	180.58	164.29	142.01	177.65	113.47	111.19	129	139.55	172.03	178.85	145.15	253.58	126.92	126.3	113.28	98.64
gene-LOC110733287	155.05	101.1	229.01	239.24	95.17	105.91	175.27	133.11	176.64	133.03	150.2	145.1	209.17	237.16	293.43	202.43	255.13	191.58
gene-LOC110735373	154.71	118.02	164.05	142.96	135.88	149.36	152.15	173.43	174.55	163.02	172.04	159.33	124.63	143.46	138.88	143.22	164.42	156.5
gene-LOC110717662	154.59	58.23	168.44	140.58	129.72	126	122.86	114.77	86.57	122.66	96.08	88.74	173.14	97.1	142.33	178.13	171.33	107.09
gene-LOC110695127	154.53	131.25	128.29	142.02	171.97	176.76	143.21	151.41	110.98	263.61	277.18	234.37	155.87	117.45	95.74	133.09	111.99	128.88
gene-LOC110739342	154.41	93.59	167.32	143.19	82.61	96.65	106.64	100.63	107.09	116.06	90.59	85.85	138.28	113.05	117.07	138.43	142.99	143.33
gene-LOC110693323	154.26	123.94	141.58	128.36	46.31	31.95	79.01	78.31	71.35	51.52	18.74	35.65	259.87	267.7	333.02	175.4	291	250.97
gene-LOC110720129	153.91	147.92	114.18	94.37	108.05	97.45	98.79	91.94	110.62	37.34	48.36	37.55	30.41	43.66	54.8	53.77	46.73	102.27
gene-LOC110718487	153.82	139.63	140.04	90.24	181.09	154.26	100.63	100.7	84.99	78.29	57.36	79.47	50.36	74.52	58.98	32.4	25.47	67.03
gene-LOC110706239	153.57	169.99	230.82	134.7	169.3	165.6	105.34	106.67	122.87	163.08	177.04	178.14	116.8	161.44	103.57	144.46	107.74	89.45
gene-LOC110701960	153.56	102.18	66.18	50.23	153.57	119.74	270.74	279.08	217.04	32.88	32.99	30.51	49.31	41.66	53.35	29.93	23.07	27.71
gene-LOC110688678	153.43	123.69	153.08	103.85	158.4	122.74	119.83	133.91	92.71	133.07	103.71	110.54	198.04	152.23	143.74	134.25	115.47	129.82
gene-LOC110700665	152.96	98.03	151.89	115.72	101.85	108.57	90.3	86.02	70.19	117.67	106.95	95.56	177.93	149.54	132.08	86.22	81.8	69.01
gene-LOC110726807	152.48	242.97	169.56	176.24	127.04	166.24	128.63	124.98	135.62	147.55	186.56	177.53	146.05	257.97	144.59	100.73	92.18	84.28
gene-LOC110731194	152.44	209.69	153.3	162.58	144.68	168.46	99.38	108.77	123.88	135.22	163.89	163.23	158.78	224.55	127.12	127.57	118.96	109.74
gene-LOC110698606	152.43	82.5	146.12	131.26	81.69	120.54	38.54	58.06	31.35	98.43	76.69	58.08	101.19	99.73	103.83	84.4	70.09	55.94
gene-LOC110737769	152.15	231.03	138.99	149.06	136.34	175.16	102.52	112.38	113.4	137.66	155.68	163.12	110.94	175.44	90.51	77.4	56.79	59.89
gene-LOC110709740	152.12	82.47	145.03	103.68	138.08	128.14	115.75	133.03	118.96	116.2	105.25	97.58	73.55	69.17	77.3	92.37	89.52	90.24
gene-LOC110738917	151.99	40.03	219.46	179.59	373.84	242.05	22.58	15.88	39.81	17.98	9.78	9.75	29.4	82.9	75.96	54.8	65.94	93.99
gene-LOC110682123	151.91	172.91	156.71	138.7	156.99	156.91	127.68	168.66	146.65	91.87	91.14	105.44	67.74	104.54	80.44	67.78	70.56	95.22
gene-LOC110732435	151.87	69.65	143.79	79.13	106.34	92.2	150.96	155.26	113.77	62.96	61.16	61.4	70.74	48.86	65.71	51.77	68.59	58.64
gene-LOC110717769	151.46	73.18	170.07	108.91	61.6	100.52	66.9	46.55	57.14	112.75	97.86	69.6	279.2	218.98	236.89	156.3	142.72	89.72
gene-LOC110715780	151.25	223.82	179.5	129.09	122	158.49	95.28	118.4	110.4	134.61	168.04	151.35	117.46	193.81	126.68	100.76	94.5	78.1
gene-LOC110691840	151.23	64.24	158.76	47.66	45.18	45.78	648.15	654.95	618.97	945.08	710.18	652.9	2819.26	1871.33	2022.5	1148.49	1320.22	1309.17
gene-LOC110724819	151.15	138.54	147.38	149.95	133.51	129.4	80.75	75.2	70.49	99.54	106.76	97.76	169.26	137.62	111.42	112.13	100.48	69.84
gene-LOC110710322	150.66	132.72	156.12	142.4	71.58	103.37	99.22	107.31	115.59	96.21	109.29	93.81	105	176.51	98.95	89.41	78.19	78.44
gene-LOC110733056	150.66	94.86	119.55	130.95	136.45	116.74	58.59	85.47	81.38	39.83	13.09	23	11.03	34.26	13.57	17.74	28.39	75.61
gene-LOC110718311	150.65	200.14	155.36	263.19	157.87	171.8	180.61	182.36	183.37	185.91	270.08	252.49	150.56	185.49	153.63	145.76	139.84	119
gene-LOC110704517	150.64	114.43	178.73	173.61	87.33	101.73	148.02	136.09	182.59	102.82	140.51	110.87	128.48	155.81	210.14	147.85	191.72	138.57
gene-LOC110708649	150.6	191.51	154.62	174.57	157.07	168.57	129.28	198.47	153.05	131.35	134.38	145.19	56.07	96.51	65.73	112.02	93.95	124.2
gene-LOC110736537	150.39	136.44	188.53	174.93	139.3	153.81	135.35	141.73	169.66	155.69	163.17	153.33	84.18	134.24	113.58	120.14	126.14	142.15
gene-LOC110734231	150.01	95.48	104.37	152.03	143.22	188.09	43.16	84.51	117.78	201.75	196.57	166.61	160.15	198.46	188.81	146.17	151.86	104.54
gene-LOC110730083	149.63	63.05	171.46	153.13	133.62	123.59	174.25	137.73	103.13	175.01	129.01	115.12	270.72	117.66	230.72	280.09	203.16	126.66
gene-LOC110690681	149.57	190.15	167.36	159.8	140.29	150.18	114.59	112.13	110.7	136.49	153.64	155.02	152.96	203.12	132.96	117.67	114.84	110.66
gene-LOC110723750	149.44	80.54	134.35	47.59	39.47	52.22	334.2	136.84	249.74	218.47	405.22	335.46	180.18	204.47	264.83	176.09	297.74	152.07
gene-LOC110689434	149.39	181.06	184.77	233.43	148.72	148.6	135.03	123.37	173.86	105.69	121.95	107.09	41.51	74.69	110.13	83.83	140.61	108.54
gene-LOC110734489	149.33	62.25	182.54	177.17	96.88	123.19	147.48	109.55	103.75	126.31	99.57	93.09	159.21	100.49	158.81	171.47	177.9	140.73
gene-LOC110739768	149.25	88.58	162.04	161.89	90.76	106.59	93.31	59.83	67.86	102.06	97.32	87.33	255.97	159.19	213.79	209.4	177.84	110.39
gene-LOC110700956	149.18	164.95	132.35	142.35	170.48	116.78	117.1	162.9	114.3	66.52	55.41	59.15	42.77	85.27	50.97	36.77	37.42	50.52
gene-LOC110733393	148.81	169.71	146.64	133.07	158.29	154.64	111.47	119.82	111.35	95.91	95.71	107.23	27.48	75.46	25.19	28.02	30.14	35.47
gene-LOC110699222	148.64	203.51	135.9	160.04	155.47	155.78	96.46	108.82	97.04	85.08	88.02	103.06	19.06	60.02	23.09	18.06	21.95	23.27
gene-LOC110739996	148.64	177.72	157.14	160.1	83.64	128.16	92.45	94.65	117.57	111.1	149.99	142.5	153.56	226.85	132.79	151.11	138.31	97.71
gene-LOC110709782	148.5	59.02	172.93	86.82	47.08	64.81	238.01	227.55	247.8	398.02	380.93	304.29	742.17	484.66	745.72	518.89	611.81	461.37
gene-LOC110724874	148.08	221.92	93.59	175.41	375.89	322.56	32.64	43.18	34.8	11.01	6.67	9.4	13.24	42.46	28.04	22.24	30.22	118.32
gene-LOC110697563	147.93	191.84	140.14	157.57	135.26	178.22	115.07	117.46	133.1	153.51	185.02	177.78	152.79	194.48	129.31	141.12	123.67	117.33
gene-LOC110700697	147.93	212.3	165.59	152.34	143.72	171.57	127.57	171.17	143.86	157.61	197.24	201.26	83.12	166.28	76.3	85.71	69.19	64.62
gene-LOC110729002	147.81	215.58	158.78	159.6	138.26	174.69	93.21	107.87	104.23	140.59	123.32	131.14	76.55	166.43	73.78	69.2	58.26	81.87
gene-LOC110703411	147.75	80.98	142.8	77.89	143.65	115.71	45.37	46.48	47.53	14.02	13.88	17.31	29.73	39.62	37.2	21.98	22.78	47.87
gene-LOC110736199	147.32	177.76	138.43	275.91	185.81	207.29	120.69	116.03	122.22	163.21	192.73	188.75	100.97	164.7	138.67	130.98	135.62	126.72
gene-LOC110682979	147.24	52.52	104.32	99.68	31.47	55.39	70.08	25.67	45.91	149.59	135.85	70.37	293.16	223.44	175.67	151	110.27	173.74
gene-LOC110699049	147.2	58.92	166.86	112.88	88.47	94.05	181.91	152.2	144.32	138.22	131.48	111.23	185.77	120.24	190.91	212.79	211.96	130.45
gene-LOC110721827	147.12	75.05	160.59	112.89	73.2	88.76	69.82	49.39	40.18	92.75	99.29	62.37	229.89	141.38	203.56	179.46	176.07	98.28
gene-LOC110682337	147	204.67	169.16	133.58	125.54	130.24	136.13	133.38	194.3	103.34	117.36	128.88	80.63	154.68	115.39	107.82	124.7	141.63
gene-LOC110701014	146.99	38.69	76.68	112.95	503.76	213.04	220.77	522.49	201.49	56.02	82.28	58.36	6.2	15.86	16.84	14.83	10.22	50.89
gene-LOC110703279	146.93	90.37	159.11	98.42	215.48	184.68	179.53	207.68	148.16	95.77	80.22	85.69	62.33	54.2	55.79	64.48	51.63	97.8
gene-LOC110681934	146.89	88.62	138.84	133.48	156.45	153.47	103.19	86.95	70.62	155.26	132.74	121.87	193.27	140.76	222.14	160.34	187.36	159.23
gene-LOC110707826	146.1	199.53	81.49	229.21	100.7	112.81	44.12	23.98	17.9	10.41	13.93	16.13	48.39	17.47	27.39	45.85	40.35	40.32
gene-LOC110718584	145.44	105.03	155.36	206.83	93.94	100.89	83.47	73.62	74.92	111.13	105.8	85.68	238.07	157.62	200.33	187.9	135.94	106.93
gene-LOC110712383	145.4	243.1	133.61	153.03	121.23	156.55	75.73	79.47	93.93	115.18	164.54	163.21	122.2	225.76	105.65	95.48	77.66	69.59
gene-LOC110685011	145.11	208.28	113.97	123.47	238.57	165.63	82.59	136.12	87.96	45.45	25.47	25.09	33.76	85.05	53.68	43.66	93.15	112.76
gene-LOC110693623	144.98	229.65	116.84	128.76	154.44	199.85	94.17	105.72	59.3	48.14	20.62	38.66	105.94	189.7	137.16	79.03	71.33	110.21
gene-LOC110728597	144.37	227.44	155.68	140.89	103.67	154.59	84.23	88.86	105.7	120.92	159.62	167.31	153.92	264.54	147.13	131.37	121.9	99.91
gene-LOC110715319	144.22	33.97	142.63	119.9	95.04	127.03	113.11	82.83	79.34	119.08	98.19	65.56	223.53	123.89	326.36	217.84	280.41	206.05
gene-LOC110690725	144.05	111.61	66.87	263.41	89.24	120.93	54.8	15.97	43.18	56.65	69.27	49.79	53.62	28.7	22.59	61.29	51.85	34.68
gene-LOC110697265	143.93	203.68	156.53	217.42	20.24	102.34	171.52	59.23	219.94	20.32	61.82	21.25	30.14	75.59	168.77	103.28	196.4	190.62
gene-LOC110732257	143.79	88.13	139.9	171.26	132.75	152.72	76.91	60.07	52.48	158.14	130.43	119.73	183.18	148.76	131.24	167.04	157.69	105.8
gene-LOC110699015	143.07	162.48	205.6	57.35	173.92	124.18	107.87	96.33	99.26	51.74	78.81	115.96	46.11	88.65	29.75	46.74	73.29	131.37
gene-LOC110693148	143.01	106.95	147.61	311.6	238.57	301.48	69.65	54.78	56.45	222.01	208.94	181.35	211.49	170.38	282.15	220.09	226.56	184.41
gene-LOC110723065	142.94	94.09	162.89	105.1	83.66	92.08	102.58	92.84	88.55	88.27	93.47	88.75	159	125.17	105.43	83.51	74.62	59.67
gene-LOC110733414	142.89	194.21	182.94	170.3	89.45	129.75	400.05	294.23	591.74	1081.03	578.06	795.37	362.48	496	548.19	580.36	605.91	546.75
gene-LOC110707941	142.52	109.83	144.88	112.79	102.25	94.34	86.28	82.73	69.6	97.86	98.2	79.97	102.8	95.01	82.11	62.02	63.97	46
gene-LOC110702477	142.5	42.81	95.11	33.04	23.34	18.54	103.9	70.44	79.54	9.64	7.22	4.02	14.02	9.23	5.16	2.56	3.15	6.79
gene-LOC110709372	142.44	55.06	120.25	103.58	94.7	132.92	52.84	56.42	47.56	12.97	12.12	7.27	17.26	22.65	20.62	15.38	14.18	81.21
gene-LOC110723900	142.26	176.4	167.87	163.72	86.17	112.78	133.57	116.25	154.61	94.06	86.67	88.59	77.07	129.7	107.34	99.14	116.85	99.89
gene-LOC110734308	142.25	127.43	146.6	107.07	102.95	112.76	37.65	53.16	46.05	24.62	7.42	16.69	20.26	37.87	24.75	26.53	62.66	113.12
gene-LOC110699937	141.52	42.99	179.28	57.56	28.12	44.5	161.1	165.51	133.57	80.42	62.92	64.71	257.12	157.05	207.36	181.1	174.4	125.32
gene-LOC110728367	141.13	80.83	151.22	88.27	96.66	87.89	100.89	100.92	61.86	76.36	67.3	63.76	128.28	86.96	85.25	59.48	56.8	46.01
gene-LOC110724300	140.92	341.27	107.43	108.96	150.94	129.04	28.38	35.13	23.93	10.49	9.6	23.61	15.51	64.73	16.65	9.99	19.31	48.99
gene-LOC110699579	140.82	209.04	169.19	173.09	118.41	156.52	86.28	80.47	106.33	111.62	150.27	149.79	122.7	258.7	116.37	82.67	76.29	77.05
gene-LOC110728864	140.04	147.58	153.16	157.08	168.18	159.15	109.28	125.86	100.16	109.17	114.66	120.66	97.22	84.66	89.06	75.91	70.76	80.74
gene-LOC110705362	139.99	265.49	137.05	150.81	117.44	176.46	98.02	96.03	126.32	141.72	174.17	174.46	132.78	212.05	117.39	110.17	100.45	89.97
gene-LOC110695955	139.92	95.33	133.83	111.97	169.41	195.74	89.82	121.47	91	110.22	77.98	92.9	29.05	40.08	31.53	30.07	23.74	38.03
gene-LOC110723851	139.88	146.88	164.97	164.77	140.44	124.63	53.89	63.05	69.54	37.16	40.22	42.93	62.06	85.35	67.53	48	55.85	82.78
gene-LOC110731821	139.79	208.38	153.11	77.98	63.15	85.92	101.88	113.12	100.04	65.38	88.79	78.82	145.69	227.04	110.67	67.4	63.95	45.79
gene-LOC110706597	139.77	131.77	152.91	92.04	206.27	168	172.34	227.6	177.15	244.99	172.64	202.21	20.62	63.24	19.12	70.65	32.67	56.46
gene-LOC110681964	139.6	122.35	122.9	141.54	162.99	160.79	136.27	156.18	111.27	270.49	281.6	251.81	182.42	123.86	107.71	132.9	119.6	154.71
gene-LOC110695217	139.51	220.41	138.4	154.57	117.75	170.85	101.38	105.29	126.13	156.3	227.87	196.54	187.02	246.01	157.72	168.73	145.23	124.1
gene-LOC110694233	139.08	156.53	154.96	256.92	133.88	157.77	145.14	122.03	140.62	127.94	167.99	162.42	121.24	152.15	157.96	163.64	140.48	94.8
gene-LOC110715026	139.08	81.89	144.81	80.1	86.89	100.8	96.57	95.02	73.61	111.93	95.96	89.8	223.66	142.13	143.65	132.3	108.86	94.62
gene-LOC110730900	138.97	78.43	205.24	140.29	113.28	115.05	96.21	89.05	101.94	43.8	49.35	43.28	27.35	40.49	41.89	28.14	32.32	59.09
gene-LOC110710178	138.96	234.63	123.77	132.08	125.66	170.94	110.27	110.63	126.4	128.72	160.99	157.77	133.43	203.14	147.7	107.92	96.88	81.99
gene-LOC110714221	138.91	103.57	140.42	161.2	89.7	101.69	161.38	163.98	266.23	113.18	133.41	119.4	95.22	133.1	192.75	156.9	199.08	137.17
gene-LOC110719082	138.75	47.43	152.84	136.12	159.52	118.17	298.63	389.31	288.79	214.64	198.91	181.48	119.14	186.04	49.44	53.98	100.67	123.25
gene-LOC110696149	138.51	173.26	173.08	203.76	197.35	166.77	74.52	62.55	56.83	107.26	120.3	128.26	119.86	165.96	184.97	112.68	156.81	130.72
gene-LOC110725867	138.3	57.83	126.75	61.32	83.15	72.82	105.69	87.13	72.2	37.04	38.8	28.96	37.37	17.95	30.81	24.65	27.22	22.61
gene-LOC110699913	138.23	90.04	133.01	89.66	93.38	91.07	105.4	92.28	80.67	98.97	92.99	77.78	213.8	174.01	177.23	120.81	111.04	83.28
gene-LOC110736109	138.2	98.29	158.61	98.08	150.8	101.4	74.36	86.77	67.08	26.57	30.13	25.78	36.82	51.28	62.08	28.63	44.43	64.12
gene-LOC110731861	137.74	83.65	165.18	12.5	30.61	34.89	110.18	112.09	99.69	19.25	19.25	15.02	73.24	53.52	34.26	7.42	9.46	16.79
gene-LOC110711044	137.71	29.47	133.85	41.71	46.74	57.57	56.69	36.12	26.71	32.19	29.99	29.83	176.16	84.75	247.41	123.69	167.26	138.91
gene-LOC110737045	137.51	91.98	138.42	108.75	174.6	128.1	163.33	163.17	150.48	80.69	91.05	87.56	55.91	63.88	56.65	46.56	38.42	60.99
gene-LOC110688471	137.4	427.84	154.54	171.28	161.44	143.84	35.69	48.94	48.34	27.31	40.23	79.59	77.74	240.78	73.94	49.19	74.53	53.34
gene-LOC110727863	137.33	148.49	153.79	139.81	146.7	123.17	133.49	169.77	154.21	96.36	105.05	105.28	66.09	93.3	60.94	67.29	69.2	111.96
gene-LOC110711835	137.16	198.17	170.66	133.48	117.24	153.89	93.48	92.08	106.43	106.74	133.37	132.44	116.2	201.95	94.35	114.01	97.39	72.29
gene-LOC110723917	137.05	88.09	128.01	96.96	86.17	115.53	70.67	42.22	41.02	82.93	94.65	70.19	301.77	161.96	232.89	253.25	212.26	117.77
gene-LOC110690922	136.54	134.19	123.01	112.08	42.81	37.07	40.35	24.59	31.68	15.55	4.81	14.64	97.14	135.9	135.26	73.22	101.46	118.98
gene-LOC110697511	136.53	173.5	154.73	141.65	66.46	100.81	97.37	80.84	106.93	70.07	69.02	70.46	51.49	77.81	97.2	67.3	88.38	102.3
gene-LOC110727890	136.53	316.75	118.92	157.8	167.17	192.65	116.32	150.49	122.07	128.87	163.28	211.19	71.57	162.06	70.26	73.61	60.66	81.08
gene-LOC110690317	136.37	185.35	129.12	151.65	108.63	137.55	87.32	95.17	104.52	112.9	131.13	120.44	121.6	178.94	100.49	98.66	85.65	84.14
novel.2124	136.047	183.651	165.372	112.238	112.784	1505.78	75.6166	82.2842	101.738	153.752	78.735	92.8697	32.5465	96.1571	86.2362	0	0	17.8892
gene-LOC110739249	135.93	139.74	145.59	140.89	134.34	122.26	130.66	155.68	136	89.93	95.03	107.68	54.31	101.19	53.41	62.44	56.62	108.12
gene-LOC110706692	135.53	77.28	148.07	98.44	106.49	102.03	94.28	108.76	108.45	75.46	78.4	62.87	74.95	67.4	73.29	67.51	70.77	64.21
gene-LOC110698742	135.39	88.77	97.24	148.41	49.7	47.35	18.33	19.76	26.32	15.51	10.45	8.04	35.42	41.43	64.76	97.31	75.52	215.2
gene-LOC110720175	135.37	129.35	200.62	154.07	18.48	57.97	106.17	74.89	203.8	69.46	74.95	76.06	88.54	83.35	242.31	119.06	285.46	142.24
gene-LOC110708026	134.57	194.41	156.83	213.71	191.18	173.06	114.49	104.98	111.37	114.57	120.22	112.99	115.73	93.25	118.66	115.59	134.74	128.21
gene-LOC110724575	134.49	71.81	129.6	101.73	67.52	89.33	77.92	73.44	73.66	99.44	91.68	79.82	184.35	157.75	141.31	107.2	110.77	89.26
gene-LOC110739447	134.47	262.12	167.72	1.23	18.23	42.04	129.64	78.45	96.59	4.1	14.17	30.5	8.68	85.35	7.07	1.09	0	2.15
gene-LOC110709161	133.8	142.74	118.4	145	144.71	169.32	100.93	107.55	93.11	164.05	172.2	158.64	168.09	146.96	122.23	156.14	123.29	116.67
gene-LOC110728192	133.6	80.68	118.46	94.97	73.28	76.27	55	39.56	41.17	62.38	61.64	51.84	145.2	121	104.79	76.33	75.71	54.27
gene-LOC110721438	133.53	159.48	152.63	151.8	83.96	123.65	89.26	95.87	106.68	119.66	142.28	131.99	165.88	241.25	138.6	137.13	115.09	92.13
gene-LOC110688153	133.08	150.79	115.01	147.43	140.23	110.04	116.27	166.06	135.65	78.55	92.78	109.88	62.49	117.97	71.41	49.72	50.09	98.64
gene-LOC110734973	132.81	77.51	128.68	94.08	91.57	110.58	75.64	101.24	72.85	96.43	82.75	78.54	138.82	91.14	119.12	112.01	116.04	125.09
gene-LOC110704326	132.76	56.41	149.4	126.17	95.43	102.35	132.35	114.64	98.74	132.64	110.96	91.06	136.38	89.27	133.49	133.37	130.47	102.17
gene-LOC110726421	132.73	35.71	154.36	108.27	58.56	73.69	115.81	94.23	95.77	99.4	84.33	71.76	315.39	162.96	251.55	248.15	277.65	176.3
gene-LOC110706618	132.67	244.92	130.81	174.05	143.38	189.44	95.32	94.84	121.86	139.17	199.35	199.05	142.65	271.38	127.74	123.02	102.54	91.41
gene-LOC110718993	132.24	96.11	129.38	283.57	59.49	149.45	138.67	39.82	273.58	54.9	118.68	54.95	54.26	162	183.83	188.09	677.14	225.72
gene-LOC110729671	132.05	80.43	100.94	141.62	133.78	137.46	113.53	135.81	111.88	49.17	41.2	45.53	17.03	26.32	14.83	12.01	20.07	59.46
gene-LOC110718522	131.99	150.42	158.64	169.42	100.41	123.66	164.21	155.08	186.42	272.9	197.27	208.15	238.83	253.9	249.17	240.76	266.69	141.73
gene-LOC110691392	131.8	191.26	78.43	149.59	239.53	240.93	475.25	557.62	367.11	280.21	225.47	253.33	3.81	20.36	2.23	2.75	0.45	11.28
gene-LOC110724561	130.95	150.65	123.6	156.26	187.6	188.77	148.93	137.16	134.09	148.13	162.21	176.17	83.45	131.05	81.79	96.62	75.65	118.68
gene-LOC110736584	130.9	200.29	137.23	145.29	114.52	142.55	93.09	100.02	106.84	158.12	178.1	162.87	131.71	223.81	114.91	92.47	88.54	79.48
gene-LOC110730270	130.65	186.2	92.71	91.74	160.34	134.42	49.33	67.72	52.47	20	11.92	20.22	94.43	123.44	97.47	82.01	117.24	136.5
gene-LOC110735113	130.61	177.87	139.12	147.3	75.4	99.15	73.31	74.86	93.23	97.73	106.31	110.42	86.42	168.2	66.98	59	54.53	48.95
gene-LOC110738771	129.89	154.94	157.96	119.42	105.09	107.96	93.26	92.41	98.42	110.05	122.92	116.13	95.28	149.54	80.53	57.27	65.07	66.2
gene-LOC110697472	129.79	51	126.82	78.34	52.36	72.72	60.61	36.06	36.29	37	28.5	23.45	115.91	77.67	109.95	79.96	93.27	94.73
gene-LOC110691025	129.41	74.95	141.24	83.75	143.62	118.95	51.48	51.99	46.86	29.33	26.6	31.07	19.85	33.95	20.98	14.79	22.57	30.15
gene-LOC110732731	129.29	73.84	122.93	159.67	145.73	174.62	163.84	167.57	128.52	356.16	303.63	248.43	451.32	211.81	270.85	479.23	433.17	334.89
gene-LOC110723050	129.14	112.58	188.52	150.6	85.72	92.42	116.34	98.8	138.15	58.91	61.19	65.16	86.6	94.01	168.81	93.08	165.13	105.14
gene-LOC110738000	129.05	134.45	132.55	70	107.39	87.95	108.67	181.95	97.24	133.41	117.31	99.55	94.99	101.89	63.95	55.61	53.79	46.71
gene-LOC110691767	129	90.24	109.93	49.78	121.06	106.05	4.67	10.66	3.62	3.62	2.45	4.34	45.76	65.23	60.73	54.73	58.2	70.04
gene-LOC110689431	128.91	212.35	134.69	176.53	99.39	109.02	146.68	139.42	145.18	128.04	146.17	156.95	108	161.01	122.78	96.89	89.34	83.37
gene-LOC110735523	128.82	111.34	129.27	136.31	106.44	128.21	126.08	161.51	138.33	121.75	130.22	122.54	61.48	93.61	65.45	60.15	72.99	80.54
gene-LOC110696510	128.76	155	166.64	135.31	98.79	123.07	90.28	88.73	104.84	78.32	80.04	78.02	55.97	96.61	84.97	49.03	54.35	53.14
gene-LOC110709126	128.76	119.17	142.84	109.91	102.65	120.24	83.57	77.58	86.16	99.1	105.25	116.12	55.91	87.24	39.09	50.69	36.08	34.05
gene-LOC110728216	128.72	189.88	141.91	166.01	150.67	178.95	87.19	90.1	110.04	158.44	201.32	187.93	148.5	232.87	116.77	115.5	102.6	93.4
gene-LOC110710363	128.68	98.05	112.15	194.86	76.21	76.64	70.61	79.12	109.31	47.79	50.34	44.88	35.17	47.71	104.99	54.8	56.22	69.09
gene-LOC110722726	128.52	61.6	118.26	100.12	58.08	81.96	60.59	42.62	41.97	83.41	75.63	65.02	198.91	156.68	146.73	126.78	118.62	88.23
gene-LOC110690303	128.4	55.38	187.2	281.63	328.85	207	470.95	507.99	685.81	612.67	424.79	406.67	118.11	165.48	149.4	205.64	201.08	328.87
gene-LOC110698808	128.35	212.42	123.3	314.47	186.65	245.27	87.14	63.22	86.85	156.65	188.4	207.99	101.78	121.2	163.41	219.65	254.77	242.86
gene-LOC110687453	128.18	69.6	150.9	86.8	346.04	201.08	167.52	166.6	150	58.54	51.53	50.49	38.16	159.06	52.49	37.86	68.96	83.51
gene-LOC110727884	128.08	88.01	179.88	177.61	79.54	83.3	118.35	122.98	155.8	73.68	79.01	61.49	63.22	66.98	109.54	86.49	120.23	76.18
gene-LOC110705382	127.99	37.1	137.16	7.39	6.55	12.3	64.84	62.04	49.84	25.77	24.69	25.6	129.54	86.48	166.85	44.46	27.31	24.84
gene-LOC110700402	127.92	104.66	123.32	103.13	152.81	131.7	116.85	150.18	104.25	144.92	153.76	143.59	76.28	60.49	52.84	66.28	52.04	78.41
gene-LOC110689720	127.8	173.78	164.66	182.55	88.22	142.08	89.21	74.4	120.68	104.12	143.39	155.25	169.45	319.48	165.71	103.85	121.52	112.73
gene-LOC110691249	127.8	112.83	142.39	189.97	118.71	127.99	149.01	131.42	134.48	123.81	134.08	141.74	109.72	155.72	110.35	137.97	138.5	137.86
gene-LOC110683259	127.79	48.97	176.14	197.86	123.22	141.77	147.6	172.62	143.49	135.64	124.5	94.16	170.91	164.12	148.27	145.4	191.77	335.25
gene-LOC110723138	127.72	104.62	144.59	167.35	76.72	94.99	125.71	125.14	174.75	84.65	133.11	93.65	110.96	140.2	209.83	153.05	187.24	139.06
gene-LOC110686185	127.68	70.23	131.13	82.88	48.17	70.6	63.89	67.79	48.39	59.14	51.29	39.71	86.74	70.42	72.03	45.94	49.96	36.09
gene-LOC110729669	127.63	102.94	154.49	108.2	101.04	94.72	101.31	79.71	93.47	56.78	41.66	50.91	43.01	66.65	58.69	44.8	49.31	65.42
gene-LOC110707514	127.6	147.52	113.83	137.87	25.47	56.94	78.04	52.25	119.51	32.95	32.51	35.23	32.18	72.65	109.12	163.34	378.72	217.67
gene-LOC110690855	127.59	81.99	108.9	200.74	165.07	140.22	228.27	248.79	269.48	375.46	447.14	305.53	112.09	78.68	84.54	250.7	144.51	139.68
gene-LOC110717810	127.31	79.21	107.7	85.77	57.06	82.31	64.07	47.75	49.67	70.74	65.18	50.84	174.63	143.22	132.97	92.86	80.43	57.3
gene-LOC110720713	127.12	131.78	106.59	211.52	496.83	408.65	1365.93	1153.83	1150.38	1068.54	1440.24	1344.35	281.74	363.44	500.15	350.5	428.5	428.35
gene-LOC110688999	127	71.65	114.37	90.56	95.22	93.05	111.72	110.84	101.9	135	117.27	105.49	125.65	104.39	132.02	136.42	139.43	116.95
gene-LOC110688336	126.95	142.28	157.18	81.13	68.24	83.99	40.64	53.7	38.38	32.01	56.16	60.64	17.43	59.9	15.87	21.23	20.99	25.11
gene-LOC110684426	126.87	176.06	141.52	162.17	129.1	142.81	74.89	77.33	86.12	96.69	127.56	131.75	129.39	181.97	88.95	109.85	98.24	89.83
gene-LOC110686731	126.85	236.62	153.86	172.85	133.68	168.87	91.53	90.81	101.04	145.6	171.99	202.97	141.99	223.09	124.62	109.35	112.15	100.56
gene-LOC110736187	126.49	87.46	121.51	128.25	151.12	174.97	71.15	92.91	85.23	81.34	55.68	84.81	57.32	99.95	94.71	92.68	122.1	131.36
gene-LOC110721510	126.3	101.08	120.34	172.53	205.6	188.17	160.8	209.78	139.61	168.74	160.11	164.79	34.3	52.31	34.12	43.08	46.27	98.01
gene-LOC110737282	126.16	79.51	129.88	119.82	83.86	90.06	109.76	130.4	142.04	68.27	69.83	70.72	67.22	97.78	97.39	77.44	81.25	84.79
gene-LOC110720167	126.14	66.58	71.61	81.75	185.82	148.29	25.33	41.83	26.08	57.65	74.85	60.05	140.46	92.47	97.62	191.36	153.7	121.61
gene-LOC110707820	126.12	127.9	176.99	103.55	71.23	64.62	87.74	78.07	81.07	38.27	43.85	52.18	52.84	74.87	56.97	39.1	53.89	73.69
gene-LOC110703237	125.88	40.1	116.83	36.35	23.87	33.22	26.45	12.56	16.61	19.88	19.62	18.63	23.19	18.75	22.87	20.98	33.89	31.87
gene-LOC110695760	124.71	74.45	126.06	134.64	291.86	185.42	107.53	140.21	121.87	107.92	86.16	88.64	45.55	73.86	54.42	115.93	109.12	145.13
gene-LOC110703395	124.69	182.55	118.09	243.51	109.77	162.05	94.39	77.62	111.98	83.21	106.58	145.51	72.52	128.88	118.91	123.5	146.09	148.24
gene-LOC110740278	124.56	49.07	117.77	89.9	69.78	78	102.24	108.15	83.26	105.97	94.15	79.04	220.2	143.16	170.34	162.21	153.62	127.05
gene-LOC110688522	124.39	173.34	122.81	145.73	118.38	147.01	75.82	77.72	99.29	124.19	141.55	128.29	135.65	186.55	107.25	105.68	91.44	79.85
gene-LOC110727245	124.22	102.12	119.18	69.12	104.77	92.35	97.23	131.84	88.96	99.42	107.31	90.56	91.71	88.42	54.1	45.89	36.26	45.56
gene-LOC110720910	124.14	140.72	145.24	128.15	59.52	85.22	97.38	92.74	122.35	72.66	67.55	67.51	54.07	104.23	99.65	65.21	78.73	70.5
gene-LOC110734723	124.11	96.99	114.49	193.65	113.16	109.63	108.83	102.36	108.91	80.83	88.07	84.37	71.56	80.39	83.58	66.06	66.16	71.08
gene-LOC110706008	124.09	115.53	112.27	125.64	248.96	181.25	137.09	138.53	104.34	154.12	109.81	154.36	123.28	184.6	120.35	142.55	147.88	239.45
gene-LOC110722428	124.09	104.28	163.97	210.08	155.52	145.09	383.98	470.46	439.22	203.83	152.47	188.22	115.6	133.29	217.7	158.38	187.92	194.36
gene-LOC110707930	124.02	103.67	156.87	90.6	73.08	70.42	79.04	72.2	91.83	65.22	43.37	49.73	56.11	66.45	61.39	36.21	45.95	61.76
gene-LOC110705483	123.82	47.75	132.43	78.99	163.99	153.89	38.43	65.17	27.95	15.56	7.7	11.21	120.71	105.68	104.19	39.95	70.94	113.75
gene-LOC110699289	123.56	61.02	119.15	112.5	159.43	141.14	168.89	177.88	132.48	426.87	408.13	336.78	339.91	205.77	239.73	402.72	347.53	320.1
gene-LOC110683001	123.54	159.94	128.01	126.42	77.27	116.47	94.23	103.75	111.19	115.53	149.52	138.39	114.53	170.32	104.19	90.39	73.95	64.21
gene-LOC110690882	123.53	178.9	142.64	123.67	100.53	126.78	78.64	90.81	95.64	98.15	142.92	140.39	132.33	195.62	101.27	109.01	86.53	73.55
gene-LOC110684268	123.45	35.66	77.4	48.91	33.96	71.5	30.4	21.88	21.19	17.02	13.6	11.51	13.28	12.85	12.8	6.03	5.08	11.34
novel.2815	122.922	70.1461	155.456	110.899	163.344	106.838	36.5142	34.2727	11.9829	9.82968	7.61773	9.15434	12.9238	45.9224	17.2015	20.8646	18.7669	71.6694
gene-LOC110695732	122.73	127.01	165.34	145.82	84.74	111.14	91.06	100.07	109.41	104.73	89.68	87.05	61.49	98.35	94.25	63.39	54.1	59.68
gene-LOC110730179	122.62	104.18	195.36	77.2	33.06	91.78	88.79	90.21	103.87	42.47	48.93	35.75	16.84	51.25	29.84	19.94	23.94	61.7
gene-LOC110693685	122.6	59.69	145.54	106.29	157	114.24	61.43	109.57	113.92	93.56	28.51	42.97	65.84	116.7	125.3	117.11	118.78	141.34
gene-LOC110712613	122.56	85.82	72.38	147.69	62.37	55.25	27.56	11.3	24.8	27.91	34.83	46.66	43.85	52.19	47.2	44.19	108.21	20.98
gene-LOC110734401	122.44	199.5	151.16	172.61	116.14	150.26	87.27	87.34	114.99	137.79	187.12	160.68	171.94	264.24	127.89	130.24	132.24	112.44
gene-LOC110737694	122.21	86.7	145.49	106.65	75.4	77.06	68.95	56.57	54.42	80.81	72.57	70.71	194.33	173.66	150.55	110.88	123.57	91.22
gene-LOC110703947	122.2	105.14	102.21	80.07	90.78	118.6	62.16	62.85	58.31	82.11	97.62	82.86	113.24	104.26	83.81	61.31	46.12	54.91
gene-LOC110726766	122.07	81.29	106.41	115.53	130.55	118.71	101.06	92.26	93.23	55.08	63.29	63.95	30.1	33.26	30.17	38.43	31.18	46.09
gene-LOC110692728	122.05	139.26	113.58	119.22	124.78	128.46	111.69	147.81	129.64	96.51	96.71	123.67	58.95	108.69	48.77	60.02	55.84	71.37
gene-LOC110716463	121.99	67.13	141.97	100.34	85.1	104.29	123.09	124.12	88.83	137.12	119.54	107.43	204.04	151.69	217.72	183.68	183.02	132.43
gene-LOC110704688	121.83	47.5	129.45	80.45	65.09	73.45	95.19	90.96	84.16	103.26	85.38	67.53	209.28	137.05	164.57	137.66	136.12	106.49
gene-LOC110730677	121.83	138.73	124.62	125.93	111.93	129.52	77.58	87.89	91.06	117.81	126.33	112.3	114.88	172.75	98.09	82.33	78.55	66.65
gene-LOC110734045	121.82	174.23	113.18	111.91	103.36	132.68	69.62	73.48	78.35	101.67	126.06	117.22	100.43	165.52	96.27	78.26	70.96	76.24
gene-LOC110729446	121.6	115.61	147.5	108.65	86.69	95.17	91.3	109.86	119.89	94.05	69.84	73.89	59.18	94.4	85.85	49.61	57.56	55.02
gene-LOC110704637	121.58	78.69	127.32	104.65	118.75	110.62	69.8	87.19	88.75	48.01	36.87	39.72	40.62	38.78	48.61	34.1	30.72	52.37
gene-LOC110683693	121.53	67.56	144.67	83.62	88.03	90.9	96.18	97.19	70.05	95.54	87.52	80.75	173.01	126	127.66	100.88	104.44	75.27
gene-LOC110740239	121.29	95.58	152.02	124.17	85.04	110.5	101.76	69.17	99.14	99.35	107.89	99.16	113.41	121.93	123.32	117	119.41	107.35
gene-LOC110730251	121.2	103.22	169.63	138.19	81.1	122.01	118.47	94.97	127.91	116.13	92.86	91.02	83.61	133.29	111.93	79.04	70.73	77.9
gene-LOC110725200	120.86	100.65	152.84	131.68	72.13	91.08	121.28	135.03	154.32	100.26	119.45	105.42	115.77	158.47	171.53	136.96	185.41	129.21
gene-LOC110691481	120.74	52.69	121.2	142.27	156.26	160.08	180.05	190.28	149.89	352.38	288.82	242.04	264.17	136.56	210.42	367.98	340.88	253.4
gene-LOC110708441	120.45	66.61	65.97	521.53	104.46	150.87	87.94	54.19	85.32	61.3	59.67	56.75	9.23	16.99	6.97	18.58	10.3	46.01
gene-LOC110687878	120.4	163.79	105	98.86	234.81	197.08	77.75	121.08	70.31	55.49	49.29	69.83	33.21	40.71	39.86	62.19	43.6	80.16
gene-LOC110697974	120.36	170.91	77.05	102.59	73.87	67.18	141.04	129.93	117.15	83.99	71.46	93.55	119.05	138.36	151.67	74.22	98.89	121.45
gene-LOC110703427	120.23	139.86	155.4	113.28	39.27	52.04	72.24	75.18	88.35	26.57	26.96	29.64	37.54	62.41	87.05	45.61	59.77	45.69
gene-LOC110728204	120.16	20.79	101.88	69.45	51.87	78.67	771.44	758.78	796.18	941.57	660.38	574.1	3000.29	1593.92	2475.93	1558.56	1595.3	888.81
gene-LOC110685083	120.13	81.12	93.26	69.5	172.59	128.48	140.73	174.79	117.21	58.8	85.53	68.22	13.88	17.3	19.55	19.03	23.09	20.8
gene-LOC110734472	120.12	54.7	143	55.72	84.97	67.3	112.92	97.62	74.93	57.51	52.11	50.76	91.57	55.42	68.16	51.88	59.76	48.41
gene-LOC110731087	120.08	305.4	81.04	4.41	0.98	1.18	21.15	24.71	206.27	1.03	0.64	1.11	21.82	65.47	123.67	4.24	3.68	3.55
gene-LOC110728140	119.95	84.19	105.51	80.41	80.04	92.97	75.77	99.98	75.6	79.75	59.31	57.76	54.1	61.22	59.67	39.95	38.44	35.75
gene-LOC110714091	119.79	149.68	125.5	133.71	77.9	112.2	72.74	73.19	90.91	100.07	121.97	106.87	136.18	214.25	113.69	111.5	101.77	82.54
gene-LOC110706243	119.34	53.19	121.27	22.73	12.02	15.7	74.95	48.77	55.48	14.82	16.38	15.22	125.7	137.63	81.17	19.07	20.73	17.15
gene-LOC110708531	119.18	210.48	141.35	118.93	171.4	165.87	92.36	85.25	101.76	83.02	84.64	108.44	54.1	91.03	95.32	72.22	83.85	105.06
gene-LOC110715612	119.14	244.64	77.71	321.69	389.41	350.18	205.45	186.03	173.54	249.97	243.04	371.78	25.28	72.5	27.01	38.11	37.25	32.81
gene-LOC110693165	118.96	107.34	101.5	97.54	131.01	119.13	44.4	49.87	45.27	23.58	23.98	28.34	27.65	41.41	32.7	29.56	37.23	52.76
gene-LOC110735355	118.88	57.67	119.41	85.62	76.47	84.4	83.61	76.47	62.18	35.94	35.99	32.19	134.98	73.97	101	62.48	55.06	66.23
gene-LOC110712184	118.84	118.08	163.06	186.7	78.79	94.16	105.43	86.03	122.83	64.26	59.28	53.01	77.64	85.77	182.86	110.1	243.25	134.12
gene-LOC110698819	118.78	240.6	121.67	140.89	103.64	153.04	54.79	50.93	73.06	94.72	119.76	129.5	77.99	205.51	81.06	42.41	51.86	46.68
gene-LOC110712835	118.45	63.13	111.7	84.25	80.04	99.77	74.15	68.24	42.36	78.89	67.47	56.3	151.55	90.14	169.79	117.09	131.16	91.12
gene-LOC110703354	118.43	142.02	93.9	113.87	123.7	122.39	87.44	105.36	82.78	139.89	151.42	135.26	77.5	92.63	58.14	62.2	51.93	59.57
gene-LOC110690432	118.39	126.4	121.06	131.66	121.15	115.84	119.64	130.07	125.12	84.79	83.64	98.9	63.79	97.16	73.09	59.81	82.26	89.3
gene-LOC110740090	118.25	147.3	152.97	118.39	49.47	72.49	64.61	50.2	90.88	41.36	45.87	46.93	54.67	110.24	93.94	54.78	72.5	64.87
gene-LOC110721895	118.15	67.25	123.43	115.89	66.03	86.94	85.83	79.04	64.2	136.38	135.7	107.87	247.06	190.82	208.63	163.32	181.81	115.64
gene-LOC110710292	118.08	58.51	106.05	81.48	69.17	82.09	134.2	137.54	123.36	163.12	123.54	109.52	262.19	177.63	293.09	231.2	277.75	207.05
gene-LOC110714762	117.84	124.09	137.92	96.65	64.78	108.04	646.38	564.61	959.2	1249.31	1130.29	982.58	380.98	355.12	332.83	704.91	406.77	284.95
gene-LOC110707020	117.52	144.7	124.44	115.67	108.15	109.11	130.69	169.33	142.08	110.14	129.87	121.71	74.57	111.09	72.07	75.49	75.34	83.55
gene-LOC110690124	117.29	97.89	142.98	122.39	104.16	110.72	88.69	85.38	78.99	122.32	123.66	106.48	134.84	123.84	112.38	116.77	93.52	74.13
gene-LOC110719123	117.28	184.74	122.05	140.17	103.62	127.93	86.26	86.06	94.63	104.77	144.48	146.83	133.52	222.54	111.67	106.19	96.35	92.37
gene-LOC110706612	117.15	32.85	198.36	44.91	387.44	234.12	13.71	9.53	10.32	37.07	8.17	10.35	10.85	32.79	6.88	6.45	4.09	3.84
gene-LOC110715317	117.13	67.59	119.01	142.96	116.36	102.44	112.43	142.38	139.17	115.66	106.83	93.24	138.57	161.33	135.62	145.96	158.54	155.79
gene-LOC110704954	116.69	200.89	96.72	126.75	178.98	152.83	109	141.47	130.74	105.08	125.03	142.82	53.52	94.69	49.14	57.88	54.89	70.86
gene-LOC110697235	116.62	138.68	116.17	124.84	124.36	134.12	99.57	130.06	111.34	103.16	96.79	131.6	64.49	104.59	53.62	71.73	54.95	73.78
gene-LOC110715321	116.04	227.66	80.72	170.35	217.41	274.98	34.57	31.26	22.91	8.45	6.55	4.39	10.4	19.62	19.73	11.83	21.5	53.84
gene-LOC110731460	116.02	18.9	106.86	79	46.87	78.22	54.8	45.44	40.61	52.56	40.21	26.19	53.92	37.23	58.34	51.4	47.15	45.06
gene-LOC110703380	115.88	64.79	150.36	81.84	56.36	70.24	89.29	69.82	70.38	80.52	73.35	63.23	155.99	120.18	135.56	105	115.41	104.26
gene-LOC110711513	115.51	51.05	128.18	80.65	107.63	90.1	139.97	124.37	101.5	164.66	153.87	128.11	255.3	148.74	185	235.54	226.62	172.9
gene-LOC110731734	115.03	190.13	124.56	111.9	114.99	139.82	76.4	116.68	100.19	81.69	86.97	92.19	33.47	68.99	51.2	34.64	29.65	46.67
gene-LOC110709463	114.87	145.3	116.66	116.84	88.17	114.61	77.13	76.45	85.81	102.81	110.08	105.2	94.59	143.61	85.31	70.51	64.68	66.62
gene-LOC110700058	114.77	119.84	168.97	161.19	94.61	104.05	138.67	108.77	160.98	83.72	79.27	67.28	76.87	108.26	116.85	81.51	104.44	118.01
gene-LOC110688359	114.76	22.56	181.42	27.85	15.87	22.53	123.04	100.75	103.92	18.85	12.93	11.4	86.71	56.34	53	36.83	23.4	34.51
gene-LOC110726509	114.64	103.19	119.82	142.03	151.38	140.27	365.94	338.73	340.48	238.84	285.69	312.39	97.27	101.53	157.97	136.69	197.55	247.76
gene-LOC110685525	114.58	82.25	132.02	107.89	105.9	101.51	96.55	87.95	80.78	86.34	90.48	93.77	95.68	94.73	73.14	64.15	63.63	55.68
gene-LOC110686932	114.57	60.34	114.06	75.34	170.83	134.01	86.04	102.55	80.88	45.5	43.15	44.41	3.79	7.15	6.91	6.29	5.33	39.12
gene-LOC110726375	114.56	62.41	105.03	74.57	72.91	84.4	76.23	83.09	69.66	106.74	97.51	77.69	177.09	129.93	126.35	101.6	100.18	71.38
gene-LOC110714451	114.45	95.2	92.26	132.61	146.52	127.7	112.97	157.53	116.53	107.39	115.62	122.06	39.47	61.15	30.38	36.61	36.15	70.92
gene-LOC110684106	114.32	322.58	140.43	188.09	145.15	133.65	45.49	62.05	55.52	46.08	57.22	89.72	99.52	277.01	100.7	120.12	122.6	92.12
gene-LOC110729764	114.27	63.33	131.49	66.88	48.88	49.96	50.52	52.88	47.37	82.74	57.97	48.04	148.17	126.57	144.09	90.24	69.76	63.14
gene-LOC110728964	114.13	85.19	122.76	85.61	87.95	98.06	130.5	122.97	106.6	158.46	159.98	151.08	244.9	182.78	208.12	210.15	201.14	156.24
gene-LOC110683797	113.99	83.87	109.19	64.55	144.36	102.33	148.36	168.9	107.7	61.88	56.29	62.51	19.44	24.07	19.57	13.85	20.47	26.62
gene-LOC110716178	113.73	80.51	134.84	88.15	117.94	106.31	94.72	83.8	80.6	42.53	49.25	47.42	32.95	41.99	38.43	23.33	24.24	37.5
gene-LOC110718381	113.64	93.86	122.22	256.92	72.8	99.84	105.62	64.29	172.63	52.67	63.56	55.57	72.96	100.95	300.21	116.81	222.34	163.43
gene-LOC110736887	113.63	141.39	105.41	119.69	123.27	136.49	76.66	109.99	84.91	74.49	66.82	82.53	50.2	64.22	53.03	57.63	55.08	69.02
gene-LOC110699053	113.51	175.79	119.63	132.97	98.79	148.16	74.13	74.41	87.07	98.77	140.36	136.98	142.98	192.41	121.4	131.24	123.25	90.86
gene-LOC110688327	113.49	100	97.4	63.91	41.55	45.89	24.28	17.58	20.23	7.84	9.92	8.38	5.68	5.28	4.3	3.37	5.96	5.76
gene-LOC110691192	113.48	63.96	128.8	97.65	175.64	139.98	171.36	178.23	169.41	109.23	82.75	103.52	121.09	161.65	200.02	132.41	179.68	259.03
gene-LOC110715713	113.46	162.6	121.22	139.49	91.88	127.22	82.53	83.78	95.25	114.37	148.49	139.63	120.55	187.11	118.11	103.31	92.28	75.45
gene-LOC110737742	113.44	41.58	110.36	76.23	60.25	62.55	79.42	113.11	100.55	68.7	78.85	60.88	95.55	78.29	86.76	193.63	136.46	92.2
gene-LOC110704886	113.37	158.88	211.88	391.75	61.53	183.13	139.21	38.05	199.24	78.27	86.48	71.85	18.1	59.09	107.37	99.57	268.53	145
gene-LOC110729855	113.17	121.67	155.88	151.37	162.2	135.04	107.76	130.99	104.29	113.52	120.19	123.72	81.2	113	79.05	72.37	66.84	78.4
novel.1274	113.072	25.761	93.8482	87.3615	249.285	188.067	83.9345	116.057	96.0731	17.5684	30.6506	9.67098	0.73442	7.60464	1.28489	4.6829	4.21524	17.3799
gene-LOC110696606	113.04	110.34	146.01	129.47	100.59	105.96	89.11	91.87	88.74	75.12	77.31	77.56	66.15	96.03	75.58	53.66	56.84	60.49
gene-LOC110715734	113.03	56.29	120.85	93.27	48.02	71.28	102.68	83.56	77.15	127.45	119.86	94.48	267.31	195.79	214.94	174.46	191.78	121.33
gene-LOC110690538	112.98	115.48	165.77	135.34	92.85	81.95	87.17	97.2	115.63	74.4	69.45	65.61	70.67	87.41	89.56	75.24	98.39	83.24
gene-LOC110732554	112.94	119.06	87.29	125.81	109.57	85	45.56	42.43	49.82	31.44	26.8	24.22	50.99	59.61	77.77	130.52	86.49	215.28
gene-LOC110724847	112.92	106.95	114.73	77.48	70	69.66	65.92	67.55	64.64	29.3	41.01	38.52	28.62	50.74	35.13	29.75	26.17	33.43
gene-LOC110720894	112.8	42.25	107.37	65.06	42.24	64.88	61.16	31.37	32.3	79.34	81.83	61.48	306.09	164.45	264.13	252.93	201	101.12
gene-LOC110696276	112.67	305.32	91.39	116.63	178.96	187.68	81.55	77.68	94.49	77.08	89.34	151.12	17.92	92.31	34.92	26.23	56.88	47.32
gene-LOC110699249	112.62	165.02	162.96	190.26	135.12	177.78	454.31	365.65	614.37	1068.88	566.36	821.53	435.92	482.59	614.87	668.12	698.69	697.89
gene-LOC110738242	112.59	69.71	108.54	62.34	15.12	44.33	93.61	44.71	231.23	6.06	13.3	13.7	10.46	34.08	108.78	82.06	154.46	108.88
gene-LOC110724431	112.43	73.09	119.87	111.21	167.54	164.15	151.61	133.9	139.5	140.98	119.58	124.64	50.72	58.02	46.83	58.14	45.45	101.82
gene-LOC110695088	112.33	184.21	99.13	166.42	136.03	133.06	86.52	105.06	82.49	70.23	92.64	112.14	55.78	112.19	47.16	46.11	38.79	50.28
gene-LOC110688043	112.11	166.16	131.72	138.82	93.97	112.14	73.07	66.87	87.42	85.86	119.76	118.46	131.73	209.78	93.55	111.98	94.74	77.42
gene-LOC110689220	111.87	51.42	128.36	83.91	88.56	81.76	95.36	85.82	72.68	74.73	63.08	64.23	89.87	53.92	78.34	60.07	59.88	47.66
gene-LOC110713136	111.78	119.41	123.69	115.14	128.2	121.8	72.54	89.07	96.2	108.48	123.16	120.57	122.03	183.28	98.86	126.56	111.88	118.75
gene-LOC110721931	111.69	85.8	147.63	96.2	212.96	132.02	46.33	40.26	37.04	34.44	27.83	32.3	30.12	65.23	39.64	44.36	24.87	54.35
gene-LOC110690046	111.46	138.09	97.85	121.01	124.1	123.12	80.88	92.75	92.93	114.55	135.91	150.79	124.15	180.34	91.3	109.79	87.11	85.59
gene-LOC110737371	111.37	100.89	98.01	87.96	201.37	162.71	119.42	117.28	78.47	145.01	163.51	166.66	77.38	59.69	56.91	64.08	52.01	50.73
gene-LOC110731732	111.3	57.77	102.54	87.16	118.19	99.02	96.29	97.8	89.42	63.73	71.55	65.43	76.92	64.91	82.01	83.25	87.35	108.87
gene-LOC110682382	111.1	92.71	128.66	86.58	47.71	85.21	58.36	60.35	56.15	68.86	73.19	67.48	121.38	138.95	96.85	58.51	58.1	61.1
gene-LOC110722714	110.68	70.37	119.83	98.42	90.2	93.05	88.28	83.79	75.45	95.82	84.32	77.13	84.27	65.36	70.93	67.56	68.33	81.61
gene-LOC110709862	110.36	110.23	137.3	155.06	114.32	122.57	107.35	104.66	100.57	117.09	119.61	110.97	105.55	120.98	92.24	90.22	91.9	120.88
gene-LOC110732461	110.34	116.29	123.01	106.07	49.61	62.64	84.5	76.26	87.89	51.77	58.83	57.75	64.63	114.06	99.54	53.67	46.37	39.43
gene-LOC110736511	110.22	145.62	125.23	159.36	154.26	100.69	97.98	122.84	114.32	93.21	95.3	83.96	50.47	96.88	76.64	62.78	80.66	85.76
gene-LOC110732765	110.17	91.13	146.14	141.76	64.72	86.36	87.19	81.4	81.1	72.08	65.64	72.46	70.91	100.01	82.96	71.37	60.83	70
gene-LOC110684168	110.1	142.32	119.64	100.89	62.99	93.81	65.39	65.66	79.81	78.98	103.25	91.46	105.75	156.56	89.06	80.38	68.36	63.74
gene-LOC110685533	109.8	70.51	111.52	76.12	125.76	98.1	90.62	108.53	65.26	68.45	60.14	57.62	93.29	78.47	58.41	53.84	50.23	49.38
gene-LOC110723154	109.8	14.57	142.96	9.64	26.63	0.03	31.77	32.73	16.86	1.49	1.66	0.25	33.75	19.24	29.3	4.54	0.23	44.42
gene-LOC110690383	109.76	159.67	98.62	113.19	98.98	138.76	89.1	92.3	99.62	113.77	136.26	132.46	106.55	174.01	104.63	85.1	90.35	83.93
gene-LOC110708523	109.76	197.45	116.03	174.6	174.61	181.22	36.91	58.19	40.05	53.13	38.19	75.47	28.1	71.21	34.31	30.41	29.58	34.33
gene-LOC110719632	109.76	132.37	126.07	144.47	158.12	147.73	91.77	102.43	90.44	110.39	131.08	124.73	73.56	99.67	63.66	71.22	55.71	79.1
gene-LOC110703729	109.75	88.14	131.32	118.69	151.36	159.5	121.2	137.22	144.56	124.7	96.53	109.05	48.44	48.07	46.69	73.53	50.34	73.98
gene-LOC110722396	109.67	81.24	122.22	205.65	87.52	95.4	102.44	72.8	87.58	85.48	95.42	94.45	64.94	95.97	103.26	77.81	85.22	66.59
gene-LOC110722640	109.67	103.59	122.42	131.57	151.98	135.09	96.42	100.58	100.86	94.09	120.67	116.87	60.53	79.1	54.49	53.94	52.85	66.17
gene-LOC110681646	109.61	170.01	127.84	38.41	91.5	93.94	9.05	25.12	10.85	2.94	3.58	9.95	2.34	31.98	1.9	3.31	0.74	22.56
gene-LOC110713261	109.57	143.68	120.99	225.92	107.92	129.36	120.2	98.97	113.47	115.84	154.76	150.59	114.29	135.1	148.14	152.55	125.27	94.49
gene-LOC110698789	109.56	40.01	146.2	71.4	39.43	49.59	80.71	68.97	60.37	69.47	54.25	56.98	122.18	95.25	117.25	96.81	109.3	98.58
gene-LOC110688459	109.54	102.04	147.54	99.62	60.95	74.18	120.35	97.23	117.49	80.43	86.79	85.57	112.63	153.4	143.28	73.48	78.24	77.17
gene-LOC110710869	109.51	103.3	108.66	47.58	116.73	59.68	119.75	198.65	184.29	85.13	94.66	84.94	108.61	79.32	61.29	111.91	28.87	54.8
gene-LOC110720947	109.45	94.79	128.18	117.45	92.44	93.26	62.39	62.58	72.44	53.48	50.95	52.98	58.21	74.98	73.39	44.88	60.48	94.38
gene-LOC110692977	109.34	32.17	117.45	93.59	56.39	72.84	80.74	56.14	56.5	84.68	76.96	61.21	218.2	126.05	219.36	254.77	257.97	150.08
gene-LOC110694108	109.24	218.57	100.17	126.45	107.13	171.14	66.47	70.03	75.56	92.37	130.69	141.91	97.75	159.27	81.93	101.21	77.06	69.6
gene-LOC110737964	109.13	91.89	86.37	40.37	52.13	54.02	98.61	119.15	78.8	53.26	59.64	55.82	91.31	76.45	70.02	49.24	37.59	40.57
gene-LOC110730174	109.12	106.4	88.13	112.54	95.84	73.28	38.55	49.32	52.06	18.92	21.95	20.86	56.36	66.45	86.58	116.43	93.84	158.32
gene-LOC110730978	109.04	45.6	132.68	85.02	44.79	73.62	104.33	70.73	63.25	109.83	95.11	76.74	242.21	162.48	267.77	194.82	229.51	153.05
gene-LOC110720024	109.01	130.82	66.84	156.96	170.64	96.74	161.78	147.93	135.24	108.93	68.93	81.98	424.46	395.56	582.43	488.59	645.83	686.93
gene-LOC110686624	108.96	110.88	144.28	129.46	74.52	47.25	91.35	85.64	97.95	34.51	41.45	41.56	13.37	27.99	19.03	13.49	14.05	14.66
gene-LOC110682106	108.89	99.4	102.61	154.5	118.1	121.27	124.31	173	143.21	155.66	139.84	127.72	101.04	118.11	112.01	128.53	126.93	132.94
gene-LOC110711192	108.86	107.07	151.81	128.67	113.7	100.29	122.53	117.56	132.9	135.13	120.96	130.54	83.74	141.73	104.55	91.58	122.56	111.19
gene-LOC110705189	108.58	71.03	154.95	131.62	83.62	96.08	113.4	117.52	116.48	116.85	115.46	97.16	90.42	111.3	87.4	92.46	81.51	77.64
gene-LOC110686560	108.4	79.08	133.79	81.75	75.77	74.81	112.73	118.86	115.62	97.79	89.58	84.89	95.57	82.68	117.88	73.49	75.9	91.11
gene-LOC110692173	108.3	64.37	108.24	80.26	71.5	75.72	93.34	84.14	80.21	76.34	78.88	76.81	116.8	79.64	91.25	83.12	89.84	88.53
gene-LOC110704518	108.18	206.25	70.04	78.1	189.02	178.29	44.31	21.32	42.94	93.04	134.94	153.2	21.11	95.09	14.31	49.4	128.45	11.29
gene-LOC110709657	108.07	110.45	185.18	100.96	411.08	334.9	97.12	42.17	55.21	299.71	76.62	126.27	7.05	41.29	7.8	5.15	10.72	11.56
gene-LOC110720569	107.85	168.39	88.85	111.56	148.08	166.73	75.13	117.83	83.56	84.8	68.89	104.38	33.06	45.78	36.26	40.34	34.15	51.82
gene-LOC110683439	107.77	194.78	105.67	135	91.08	147.01	61.52	75.36	63.5	120.56	137.03	113.91	100.24	212.6	108.49	82.87	62.73	53.9
gene-LOC110710466	107.59	201.92	88.81	131.28	126.33	119.47	87.18	92.33	76.16	89.61	93.54	120.43	35.38	97.02	28.38	34.09	36.62	43.55
gene-LOC110707513	107.51	184.21	94.3	154.73	93.9	115.71	161.66	107.05	166.6	42.95	59.49	42.34	22.67	34.55	93.63	46.78	82.53	67.61
gene-LOC110738716	107.49	39.41	118.57	83.25	63.06	66.67	64.37	47.46	56.59	74.54	61.69	58.49	171.91	121.99	164.89	159.02	166.09	106.03
gene-LOC110729679	107.44	151.6	125.26	137.23	77.68	101.67	90.77	90.35	112.31	116.18	141.93	135.25	164.91	238.74	149.72	134.54	112.85	102.5
gene-LOC110736394	107.33	138.19	118.25	120.14	86.81	114.06	72.78	85.03	82.13	125.4	120.23	116.1	119.91	196.59	107.75	102.31	84.42	72.54
gene-LOC110711619	107.01	182.57	129.47	181.74	132.34	219.69	437.91	400.91	639.61	802.08	796.44	661.72	216.31	235.03	216.71	521.23	328.41	240.95
gene-LOC110729593	106.78	82.99	92.54	57.39	61.98	62.66	66.7	66.91	59.63	50.21	48.78	48.63	78.28	69.44	61.19	27.4	23.67	16.02
gene-LOC110690746	106.53	137.92	107.69	136.39	64.62	106.22	78.56	76.68	80.91	87.45	85.02	90.89	63.8	117.8	80.09	52.3	55.22	56.71
gene-LOC110731672	106.51	57.86	99.39	61.77	60.36	66.23	44.4	47.79	38.36	58.14	59.37	47.05	125.87	101.29	94.6	74.9	62.31	52.45
gene-LOC110718780	106.46	74.41	100.54	98.92	90.58	88.68	83.17	97.03	75.46	110.28	112.04	102.37	138.42	119.75	134.91	117.14	130.97	119.8
gene-LOC110689409	106.36	207.9	116.57	126.02	124.71	150.87	63.02	60.4	76.71	116.75	143.66	140.37	84.39	193.77	92.03	63.77	58.04	48.89
gene-LOC110729900	106.27	153.86	111.55	126.21	83.3	106.52	91.05	94.41	109.29	116.8	142.46	138.43	122.95	180.45	113.45	116.2	105.35	94.72
gene-LOC110712033	106.24	78.86	80.08	101.15	215.85	185.24	146.33	174.9	126.35	76.17	93.2	86.51	17.94	22.3	11.41	16.19	12.95	22.29
gene-LOC110723675	106.23	86.43	107.11	71.63	29.81	27.64	110.36	90.51	86.26	52.05	31.17	45.43	191.61	210	236.34	133.36	215.01	196.35
gene-LOC110740337	105.91	144.26	112.38	123.24	131.02	135.26	112.88	124.97	118.63	118.25	123.17	137.1	75.52	132.97	65.24	72.08	75.57	72.23
gene-LOC110718726	105.88	182.98	124.84	429.38	509	464.21	299.35	210.86	147.57	149.88	157.66	156.18	173.19	147.15	62.66	86.51	129.31	117.46
gene-LOC110729330	105.86	64.7	109.34	88.1	161.95	108.3	107	115.31	110.66	88.25	73.32	65.25	53.82	87.32	66.32	103.29	94.65	106.43
gene-LOC110709726	105.83	155.58	125.78	116.28	132.16	119.01	94.42	111.99	87.82	81.84	105.09	137.72	46.71	82.17	42.01	44.06	43.14	54.66
gene-LOC110705661	105.79	70.1	116.4	86.55	108.98	125.79	111.64	115.06	101.11	93.97	109.39	97.9	90.74	69.24	101.63	126.23	77.39	147.14
gene-LOC110686902	105.6	133.23	131.22	189.05	102.21	105.73	90.72	80.93	92.07	68.89	87.47	99.5	58.54	92.78	85.87	78.24	66.54	47.2
gene-LOC110701989	105.37	91.78	94.1	66.53	67.05	82.24	58.67	49.86	44.39	58.48	65.47	62.85	128.5	104.97	82.46	64.05	66.56	50.81
gene-LOC110720975	105.33	159.51	94.34	133.26	141.71	147.29	94.48	121.66	102.43	109.49	116.11	131.93	57.21	79.35	52.45	68.48	56.34	62.8
gene-LOC110721569	105.29	106.53	129.14	111.54	63.68	85.02	81.93	89.28	95.39	79.42	66.61	68.64	66.91	102.01	78.47	54.2	50.86	54.72
gene-LOC110737363	105.09	102.92	84.61	97.51	156.53	119.7	92.98	113.04	89.45	80.8	75.55	97.2	37.61	44.11	32.26	47.69	41.41	56.09
gene-LOC110688230	104.96	165.16	112.04	140.61	133.99	155.13	79.49	82.78	87.13	116.59	169.63	157.4	123.38	179.64	93.62	104.25	99.61	79.06
gene-LOC110682157	104.94	36.14	136.62	72.86	111.13	111.51	30.62	33.88	29.01	15.57	12.8	12.86	28.33	28.66	36.71	54.52	54.83	95.33
gene-LOC110714108	104.58	195.46	98.78	114.38	101.18	139.36	62.5	89.88	88.4	75.3	77.02	93.5	34.61	74.82	39.86	35.63	29.65	44.85
gene-LOC110722769	104.46	446.85	59	138.95	275.23	181.17	142.67	137.61	131.05	4.85	18.93	25.13	0.32	9.21	0.46	5.24	0.68	3.77
gene-LOC110697209	104.38	190.22	100.16	114.23	69.45	111.36	59.97	69.21	69.27	108.56	115.9	110.12	95.68	208.52	113.01	66.25	66.15	59.56
gene-LOC110700385	104.36	96.83	116.11	106.49	92.36	75.89	96.12	110.19	98.81	58.99	84.67	79.83	39.01	43.66	59.3	42.76	53.75	53.75
novel.366	104.133	50.9309	161.326	89.0646	31.1647	1299.3	100.356	36.6475	105.548	88.3896	52.784	70.4553	45.898	105.713	113.869	50.7133	43.0826	25.6451
gene-LOC110696524	103.97	135.42	99.71	127.79	130.33	135.42	85.4	89.39	105.78	114.15	138.25	145.64	73.81	111.96	67.95	75.74	66.88	65.87
gene-LOC110738637	103.89	129.74	90.85	89.24	63.2	110.28	70.36	70.8	70.47	97.24	102.67	99.79	92.99	151.68	95.35	61.57	57.74	61.63
gene-LOC110686159	103.86	201.96	117.38	152.3	88.15	177.46	141.06	101.36	114.12	263.69	352.84	390.99	236.91	348.48	163.57	193.78	212.06	313.77
gene-LOC110710316	103.67	30.04	79.87	86.13	83.13	84.23	82.78	95.73	61.93	80.43	68.2	57.21	127.81	87.42	83.94	108.64	115.45	91.59
gene-LOC110712849	103.55	105.28	157.56	0	0.16	0	95.54	44.54	138.51	0	0	0	1.69	3.91	1.23	0	0	0
gene-LOC110704473	103.36	171.01	123.06	134.1	96.56	108.8	61.62	57.31	85.28	76.05	88.29	105.47	93.26	157.51	71.78	71.04	65.89	66.96
gene-LOC110739715	103.24	71.36	100.38	83.67	78.08	87.92	64.06	66.74	60.88	50.77	40.2	34.78	48.79	62.43	57.23	66.76	59.51	83.65
gene-LOC110708521	103.14	118.39	106.43	103.21	58.09	86.62	65.32	70.55	72.25	96.06	120.88	96.72	106.26	177.93	93.34	74.96	67.05	58.26
gene-LOC110687965	102.96	94.47	103.06	75.2	88.88	83.43	57.74	88.6	74.4	44.13	32.79	49.99	40.3	46.35	48.82	37.66	48.23	68.21
gene-LOC110691170	102.76	115.96	97.08	126.48	114.44	114.42	90.77	106.02	97.72	115.75	141.92	151.96	120.04	152.28	82.08	123.29	90.46	85.83
gene-LOC110682431	102.74	159.6	102.15	124.44	87.21	131.19	69.59	73.18	85.11	130.96	123.71	125.18	81.77	144.48	96.64	84.93	65.67	58.57
gene-LOC110706079	102.66	61.8	108.97	74.04	79.49	86.6	77.77	79.15	60.83	97.86	92.29	75.8	127.38	97.93	105.43	108.04	102.41	69.35
gene-LOC110703893	102.47	85.9	119.58	66.57	69.02	69.16	85.87	93.21	88.24	58.33	47.56	48.28	41.21	61.83	44.73	23.24	23.11	25.52
gene-LOC110727995	102.45	102.59	121.76	124.19	108.11	105.17	73.53	65.36	91.15	63.71	73.62	71.06	52.66	47.21	76.99	66.19	77.56	80.07
gene-LOC110690707	102.31	183.76	103.54	130.06	103.08	141.5	77.4	78.96	94.77	123.95	152.92	169.54	125.22	207.7	101.87	121.83	96.15	87.68
gene-LOC110710867	102.24	138.7	104.29	111.6	122.36	129.28	93.33	110.42	83.71	92.05	85.15	88.31	31.62	57.44	48.93	36.63	37.51	60.51
gene-LOC110684088	102.08	117.31	103.29	140.53	151.93	125.2	97.97	104.04	123.33	71.41	90.03	103.96	51.8	78.27	56.74	72.96	70.08	89.51
gene-LOC110730984	102.08	124.56	135.07	126.47	97.55	106.95	79.87	89.71	101.02	96.06	138.09	136.85	112.91	161.16	79.94	92.4	80.64	74
gene-LOC110735387	102.08	82	91.89	68.1	95.55	88.88	54.31	69.83	41.19	66.76	54.16	50.03	64.45	45.26	33.35	41.88	37.8	34.89
gene-LOC110711455	102.04	68.34	112.3	76.54	92	95.4	90.58	86.69	74.32	89.26	89.83	79.7	99.14	76.43	77.64	75.56	77.39	61.42
gene-LOC110722407	102.04	92.79	120.47	126.45	83.92	80.27	88.72	95.81	86.43	66.61	71.86	71.18	88.81	104.95	87.99	62.95	77.86	67.65
gene-LOC110710538	101.99	145.98	93.33	125.92	130	122.87	88.93	115.54	93.13	92.62	100.74	120.02	58.34	115.95	50.99	51.87	49.31	78.06
gene-LOC110691875	101.84	129.05	105.2	98.71	75.9	98.21	72.55	69.98	77.64	100.45	123.8	111.7	135.71	162.21	105.35	104.34	93.32	82.75
gene-LOC110688574	101.77	40.58	130.57	65.19	87.01	64.24	20.71	17.57	21.04	40.55	25.16	23.89	163.92	86.86	115.82	75.83	55.26	114.01
gene-LOC110702606	101.76	112.05	119.02	128.17	79.37	77.3	77.69	87.44	78.79	66.69	82.29	86.91	77.75	108.88	80.44	51.13	57.32	45.05
gene-LOC110733418	101.59	131.26	76.58	137.39	100.74	137.47	66.93	67.71	85.58	116.59	141.54	143.57	111.23	186.18	74.11	103.52	77.69	72.3
gene-LOC110694537	101.53	295.66	143.04	120.95	41.6	48.53	20.18	47.32	182.04	18.78	46.19	30.96	20.67	61.07	75.93	113.23	160.85	235.97
gene-LOC110737871	101.51	62.32	112.13	93.54	89.24	93.39	83.6	87.66	77.01	81.95	71	70.93	80.69	58.66	64.82	82.64	67.57	70.28
gene-LOC110727712	101.44	639.69	5.87	646.01	86.75	118.18	17.03	13.17	26.55	75.24	71.4	380.23	5.25	387.59	4.1	2.15	0	14.19
gene-LOC110711649	101.36	46.56	105.23	60.81	61.84	70.19	63.21	60.9	41.16	57.18	58.59	48.13	119.23	93.66	93.86	82.12	73.42	65.11
gene-LOC110725643	101.28	57.45	121.72	64.7	62.3	64.2	74.92	69.65	55.7	94.65	87.91	65.83	107.93	78.52	84.56	77.09	57.07	39.11
gene-LOC110735690	101.23	20.88	31.13	73.62	48.87	91.16	52.29	25.44	72.98	43.34	30.75	14.58	7.78	11.14	11.01	16.98	24.72	121.88
gene-LOC110717865	101.15	98.53	101.64	101.03	37.92	43.33	85.56	86.03	120.12	33.1	38.83	29.9	35.7	51.2	82.08	38.34	75.34	61.54
gene-LOC110699351	100.99	76.85	95.99	86.41	92.82	79.86	77.76	74.82	59.41	103.42	111.33	106.85	69.6	81.66	44.12	31.48	17.64	29.7
gene-LOC110733859	100.99	128.66	113.58	99.31	133.4	117.69	81.09	104.18	84.72	77.19	97.35	105.96	35.95	68.3	41.87	27.33	28.78	38.82
gene-LOC110717069	100.98	91.99	125.5	130.88	99.69	111.93	132.98	131.35	141.29	111.98	100.49	113.37	116.16	164.18	150.85	105.74	159.24	118.72
gene-LOC110712534	100.86	35.08	96.51	56.84	51.97	48.22	87.7	81.29	71.63	100.48	93.3	88.01	155.45	92.73	127.38	124.68	122.83	105.15
gene-LOC110691058	100.82	94.85	111.61	117.24	80.12	74.31	68.49	51.75	56.76	49.17	52.12	55.76	39.45	51.45	50.3	35.42	52.87	72.07
gene-LOC110697189	100.8	168.52	132.78	141.56	130.12	154.22	84.08	87.93	96.82	136.26	143.41	153.08	112.58	167.49	101.25	102.82	92.61	82.89
gene-LOC110705510	100.62	213.12	62.92	104.88	111.86	132.68	50.19	42.55	38.6	27.8	32.07	69.49	49.74	88.08	101.02	69.03	88.28	96.67
gene-LOC110688450	100.54	108.41	97.66	123.45	136.34	112.89	109.75	126.94	122.38	90.51	90.05	106.16	47.39	71.91	59.09	62.15	68.34	81.63
gene-LOC110682146	100.51	54.37	90.8	62.25	181.69	135.57	112.4	109.68	86.44	26.94	26.03	24.62	45.92	49.66	29.29	32.86	51.23	70.67
novel.5196	100.479	61.0641	92.9472	74.2998	65.6896	68.0146	3.50941	0.388776	0.496267	5.70764	4.03383	3.70064	18.1264	38.4041	13.6634	10.1142	9.66161	31.2541
gene-LOC110723401	100.39	58.09	127.23	86.9	130.09	103.64	68.91	74.18	54.64	17.75	13.18	18.91	7.78	11.53	4.14	4.85	3.3	4.1
gene-LOC110699708	100.29	189.21	107.88	136.78	104.62	132.79	74.98	78.1	93.63	105.41	141.71	146.28	112.05	204.19	95.01	96.68	93.46	78.57
gene-LOC110721546	100.22	69.95	123.36	103.58	129.71	96.24	74.64	72.4	78.67	75.31	69.18	66.8	52.78	68.51	55.19	69.68	77.61	76.21
gene-LOC110706344	99.99	40.2	80.49	53.01	33.97	55.2	44.83	21.54	14.06	25.98	27.77	18.59	132.6	73.23	156.73	104.1	107.77	69.68
gene-LOC110735377	99.98	193.72	110.08	128.53	116.97	167.22	51.25	47	63.37	98.12	122.51	115.11	97.67	193.83	84.33	54.51	56.33	48.08
gene-LOC110686897	99.97	152.93	104.34	124.45	99.39	145.73	65.96	69.42	66.46	127.12	133.2	121.33	102.54	147.82	81.13	82.05	62.88	61.25
gene-LOC110699613	99.97	32.49	96.46	71.46	56.7	54.69	90.3	101.1	77.35	39.12	28.82	41.5	87.14	79.7	61.31	61.06	44.06	130.26
gene-LOC110736481	99.96	100.88	125.67	85.98	121.79	103.76	105.99	119.76	105.61	80.12	85.96	97.02	39.1	74.49	43.56	47.16	50.98	78.09
gene-LOC110714859	99.86	61.14	100.31	64.47	66.93	71.69	49.76	46.99	43.25	55.41	61.41	52.54	105.07	92.49	84.33	72.66	64.71	61.79
gene-LOC110725743	99.69	32	122.43	62.48	52.2	55.65	87	75.31	66.25	56.66	54.3	41.6	106.36	64.96	106.88	93.32	106.83	116.78
gene-LOC110681974	99.66	31.48	111.4	72.33	52.41	65.61	77.1	77.02	53.63	87.64	69.19	56.92	220.57	123.22	178.19	129.21	146.5	102.38
gene-LOC110737759	99.64	103.05	139.88	175.75	97.15	105.73	92.08	71.64	93.72	71.2	104.08	99.97	60.61	82.3	84.28	83.67	85.1	49.92
gene-LOC110736238	99.62	42.4	108.32	62.33	75.58	78.27	49.3	50.15	44.49	52.51	49.51	47.73	62.37	44.76	51.73	43.83	37.28	46.26
gene-LOC110729143	99.49	88.08	83.45	89.47	162.51	128.47	93.76	109.8	77.51	127.64	136.88	129.36	89.23	67.88	63.87	79.95	63.3	89.82
gene-LOC110712875	99.47	57.11	51.77	102.16	127.31	116.92	38.96	24.31	17.53	24.07	15.18	17.42	82.52	22.61	67.4	93.79	139.95	81.93
gene-LOC110719418	99.38	44.98	106.99	78.33	76.21	63.45	103.64	121.75	86.36	65.7	59.61	57.13	31.72	32.36	29.42	24.29	21.31	35.8
gene-LOC110740061	99.35	103.61	79.82	73.74	229.36	146.62	152.01	216.11	129.61	70.07	100.09	81.93	8.39	14.47	12.67	18.08	16.16	21.13
gene-LOC110683706	99.24	120.91	98.5	50.38	38.39	51.66	56.62	59.49	65.13	36.31	38.52	40.28	77.65	136.21	53.84	33.51	29.79	28.5
gene-LOC110689764	99.23	163.62	106.17	115.71	86.69	138.59	59.61	52.76	80.3	98.26	118.49	118.28	87.11	167.96	81.9	81.62	59.63	54.95
gene-LOC110728581	99.17	183.58	107.64	128.26	83.54	139	62.95	61.85	77.58	107	131	122.6	94.78	191.4	81.93	84.09	73.44	61.61
gene-LOC110714868	99.06	92.13	106.13	109.47	49.29	66.3	77.79	59.38	96.5	49.25	59.26	53.52	41.6	57.11	96.7	67.47	103.21	72.37
gene-LOC110696661	99.04	108.06	151.64	164.27	55.45	70.53	67.35	47.29	91.1	32.93	33.23	34.42	27.67	48.39	83.42	53.63	89.16	65.55
gene-LOC110707556	99.04	79.55	111.56	97.04	96.41	87.51	89.39	97.56	89.08	74.48	87.11	86.12	55.31	67.18	58.3	55.76	56.77	71.35
gene-LOC110695931	98.88	66.76	105.94	74.89	67.65	84.6	93.23	101.65	77.93	112.07	104.81	83	101.77	79.34	91.65	84.29	71.93	63.53
gene-LOC110692941	98.82	167.14	126.93	128.9	109.62	133.36	82.67	81.08	97.9	115.72	155.72	149.14	131.48	206.67	119.72	117.93	112.29	91.53
gene-LOC110686849	98.71	90.75	87.8	89.24	90.23	104.61	88.45	90.44	75.41	142.48	158.58	132.81	172.62	140.73	105.95	137.13	96.76	87.87
gene-LOC110698291	98.6	46.99	124.21	58.46	185.71	102.51	35.97	34.19	33.21	25.02	22.42	24.84	13.16	24.98	17.91	28.75	17.16	40.11
gene-LOC110700676	98.48	177.7	106.76	121.49	113.27	132.9	82.61	83.49	92.25	126.05	161.14	149.57	95.52	173.21	91.59	106.46	89.5	93.15
novel.3974	98.1674	65.2063	84.1973	63.3412	30.5986	31.0897	21.0688	19.7493	16.5267	13.1326	1.9846	3.83366	96.6675	94.0768	155.665	49.628	83.0391	114.053
gene-LOC110700537	98.14	79.46	115.72	74.57	56.32	38.12	96.21	94.15	96.63	72.99	60.42	59.09	179.97	143.79	152.02	44.04	0.05	49.8
gene-LOC110707519	98.14	51.85	68.48	61.39	60.8	63.49	29.41	22.34	32.99	15.02	15.1	13.28	11.05	24.24	19.96	19.67	19.63	57.86
gene-LOC110696482	98.13	169.26	122.32	102.53	95.87	108.3	75.19	80.52	91.09	91.98	105.91	115.68	88.87	151.15	75.81	53.6	57.11	50.17
gene-LOC110727481	98.13	190.77	106.42	100.34	93.27	123.86	57.81	54.53	77.36	86.32	111.09	121.26	90.18	166.94	81.89	57.37	65.55	62.21
gene-LOC110733891	97.91	143.93	95.86	123.86	108.49	144.92	68.77	72.4	83.43	114.88	144.03	136.95	94.18	168.58	90.37	88.01	77.81	68.74
gene-LOC110686429	97.84	65.04	97.54	84.46	85.7	83.56	67.64	76.51	53.51	78.77	73.48	57.62	74.24	59.89	76	72.95	70.9	53.85
gene-LOC110721614	97.84	165.26	98.69	111.28	95.2	132.24	61.43	69.39	77.23	98.51	125.38	119.76	117.88	168.61	106.57	102.5	86.58	76.85
gene-LOC110698531	97.65	65.76	80.6	47.84	118.98	108.77	121.03	116	118.38	64.31	74.29	78.04	10.96	26.36	13.56	14.82	15.74	72.75
gene-LOC110722673	97.65	969.87	76.79	1998.51	338.43	1164.13	163.43	210.34	323.3	547.31	633.33	427.6	31.98	42.11	1309.31	1935.19	3296.49	1919.5
gene-LOC110725164	97.58	62.27	86.17	69.55	48.85	43.29	77.62	77.77	84.64	62.49	55.73	54	103.36	119.29	156.71	109.12	144.62	128.01
gene-LOC110711575	97.55	81.18	86.43	143.02	165.93	159.12	91.44	218.3	222.46	195.29	194.7	200.29	54.28	87.46	53.25	92.05	53.89	112.69
gene-LOC110727909	97.41	197.37	94.96	108.57	97.01	110.76	68.56	74.37	78.78	72.4	79.95	96.8	52.52	112.9	61.64	42.55	39.1	55.82
gene-LOC110693837	97.38	48.78	110.05	76.78	54.22	49.37	26.41	26.03	23.12	14.82	9.84	12.05	17.67	18.52	19.88	17.77	20.14	45.92
gene-LOC110682230	97.32	25.69	113.54	88.26	71.75	75.22	84.33	76.33	63.85	74.73	56.71	52.27	159.33	85.37	134.97	160.42	156.25	83.91
gene-LOC110714615	97.25	81	111.62	113.16	80.74	74.85	138.27	109.23	148.88	86.4	107.58	85.8	124.76	161.66	206.26	156.92	234.27	175.02
gene-LOC110729642	97.1	119.34	105.03	114.66	62.92	106.53	66.73	80.84	75.72	102.78	103.94	101.25	76.74	155.32	60.68	70.46	50.76	55.1
gene-LOC110691269	96.99	48.69	86.61	72.93	83.11	82.68	138.7	142.35	129.4	136.92	124.56	118.71	90.65	78.86	95.44	111.94	97.6	149.57
gene-LOC110687905	96.94	124.67	85.1	102.23	81.64	92.52	73.77	76.95	77.8	97.75	121.76	121.49	97.61	151.23	94.32	54.87	62.84	51.66
gene-LOC110707850	96.85	50.2	119.19	3.38	0.7	1.15	39.12	47.98	27.58	0	0	0.49	250.59	149.36	265.47	1.5	0.29	3.99
gene-LOC110701714	96.67	116.18	105.9	113.58	84.27	81.45	93.84	86.82	117.32	92.38	101.1	98.52	97.42	136.26	144.76	108.8	155.81	133.57
gene-LOC110698629	96.62	75.61	64.12	85.36	113.96	114.25	88.48	89.73	74.03	185.45	193.22	153.87	139.49	96.24	88.88	141.25	98.09	117.98
gene-LOC110722459	96.5	53.35	58.26	48.88	15.18	8.76	53.75	37.43	30.51	19.15	13.65	11.58	60.63	49.61	24.53	54.81	60.5	44.02
gene-LOC110701932	96.45	122.29	88	101.76	92.71	126.32	44.78	36.03	46.87	106.21	99.53	97.04	92.67	149.12	80.15	92.27	69.32	66.14
gene-LOC110691440	96.44	118.74	140.52	169.84	92.78	92.17	76.64	78.1	68.79	67.05	74.62	79.55	50.63	92.69	58.89	47.11	46.74	54.05
gene-LOC110705961	96.33	149.11	98.51	98.68	94.89	134.69	80.95	84.76	89.36	125.59	150	138.12	132.78	198.6	108.51	113.2	85.09	75.96
gene-LOC110697075	96.28	118.54	100.66	93.15	106.38	102.24	88.07	100.93	83.4	60.71	73.78	90.33	37.85	71.95	48.23	46.09	39.55	63.74
gene-LOC110713657	96.13	39.22	66.41	69.86	50.34	67.18	39.85	42.41	36.93	27.23	23.01	20.33	42.01	33.85	32.57	35.26	29.22	49.15
gene-LOC110715969	96.12	114.29	51.84	67.11	303.25	177.61	54.14	60.72	44.09	12.75	20.27	19.95	1.16	3.73	1.13	2.35	0.58	9.4
gene-LOC110721136	96.1	116.54	88.88	97.85	114.52	128.78	62.43	79.67	60.45	70.91	59.58	80.29	35.86	45.82	41.64	46.08	40.84	56
gene-LOC110682772	96.05	123.96	108.03	131.83	133.28	128.52	92.68	104.75	103.4	129.59	163.78	163.7	76.68	112.11	68.99	101.28	101.1	99.17
gene-LOC110721852	95.98	155.34	123.68	109.12	67.86	102.02	50.96	45.57	61.19	83.73	99.92	89.31	105.15	151.75	93.36	75.1	62.01	56.9
gene-LOC110697076	95.92	106.07	99.25	92.69	50.71	90.97	71.34	76.76	89.52	87.03	108.54	100.69	115.06	177.27	96.38	97.28	78.88	61.19
gene-LOC110691211	95.9	60.91	84.45	51.29	36.58	54.39	9.75	7.99	8.49	13.85	8.76	7.64	55.26	33.48	76.29	113.32	87.07	77.29
gene-LOC110705599	95.89	159.79	121.49	112.35	90.56	132.79	65.85	58.77	78.31	98.54	118.94	104.31	94.81	164.47	98.39	73.85	68.54	64.38
gene-LOC110717151	95.88	56.85	87.36	66.95	73.98	74.27	62.98	49.85	51.27	55.73	58.68	53.12	91.75	64.57	74.07	80.37	59.57	56.49
gene-LOC110683389	95.85	139.04	137.19	68.72	59.4	95.25	53.18	64.21	47.1	46.31	59.06	70.95	30.49	81.6	25.08	30.96	36.11	51.49
gene-LOC110699166	95.79	88.89	96.42	105.03	96.46	111.04	55.35	52.46	47.9	98.07	113.51	95.54	185.27	147.07	119.5	119.36	86.97	88.05
gene-LOC110714497	95.68	32.01	79.04	33.89	31.15	28.74	23.8	19.03	16.65	26.76	19.59	17.03	41.77	30.12	34.88	34.66	33.37	31.95
gene-LOC110722433	95.67	84.79	99.54	99.76	122.56	95.19	74.76	86.19	79.69	87.91	88.67	99.29	61.76	91.18	45	52.63	48.1	67.35
gene-LOC110729690	95.52	118.82	103	106.79	49.2	76.43	57.43	63.63	82.7	77.52	94.55	89.46	136.41	221.01	126.03	121.25	115.5	87.3
gene-LOC110710195	95.4	73.61	73.36	37.07	82.04	61.4	225.41	203.72	160.95	88.56	83.16	96.29	106.62	102.71	65.46	72.09	54.6	83.04
gene-LOC110716395	95.15	162.44	79.5	119.27	111.29	125.21	44.71	54.93	45.31	24.26	15.44	30.18	31.28	49.35	61.63	44.14	65.16	68.94
gene-LOC110720618	95.12	68.23	88.89	88.29	92.76	87.5	80.07	91.07	66.99	90.61	77.01	71.38	72.53	52.01	45.02	66.3	57.9	68.96
gene-LOC110729863	95.07	262.48	76.98	185.04	273.64	261.97	412.57	380.06	357.75	416.15	382.01	479.35	62.88	147.58	62.58	77.97	59.48	64.86
gene-LOC110712442	95.03	77.47	153.39	115.07	60.33	90.85	79.38	60.47	81.19	79.42	64.09	66.64	77.05	87.74	94.07	58.84	62.46	59.66
gene-LOC110706884	94.97	203.68	42.23	84.07	205.43	156.52	43.45	71.65	75.82	24.26	9.34	21.02	0.69	15.82	1.33	4.75	2.87	10.01
gene-LOC110702455	94.94	92.57	84.2	70.13	86.08	77.9	43.33	65.08	30	29.53	33.26	34.32	28.8	60.2	14.67	17.04	35.7	31.07
gene-LOC110705667	94.92	80.62	95.84	84.27	70.25	72.35	50.06	63.43	49.01	58.57	44.64	43.15	128.19	97.11	113.64	89.07	93.01	94.65
gene-LOC110739546	94.92	86.64	99.06	108.07	95.75	102.06	81.12	70.86	66.36	110.88	119.66	115.2	55.61	83.93	72.89	63.23	61.34	63.41
gene-LOC110712611	94.91	15.31	148.75	44.78	148.91	92.77	118.89	94.93	105.43	74.54	56.91	53.45	14.59	26.11	29.33	18.82	15.47	62.62
gene-LOC110738061	94.82	158.85	91.62	91.2	58.4	97.06	53.93	51.16	62.32	98.06	94.52	85.4	105.95	156.19	103.44	68.5	54.26	61.05
gene-LOC110716024	94.8	88.36	141.87	87.92	35.83	58.47	66.26	48.64	70.31	29.73	36.86	35.62	52.26	62.06	66.06	41.9	46.43	38.93
gene-LOC110701086	94.76	99.91	100.24	89.26	90.11	77.96	78.95	71.22	81.08	57.17	73.74	83.28	32.5	57.85	35.72	43.33	46.19	46.44
gene-LOC110702581	94.76	53.46	104.19	67.62	56.15	60.55	65.08	44.1	49.76	46.44	50.62	47.16	80.89	69.93	69.39	53.62	48.13	39.22
gene-LOC110710924	94.76	131.23	110.03	103.02	86.77	69.21	96.22	98.1	133.48	72.63	53.95	75.02	26.03	58.67	41.46	26.14	31	55.77
gene-LOC110719867	94.73	62.9	188.86	98.19	36.7	30.93	27.14	29.44	42.32	18	30.45	21.56	17.44	29.35	45	26.45	23.96	30.37
gene-LOC110705663	94.68	116.04	85.97	83.09	85.83	103.77	62.57	72.27	55.94	82.22	79.59	75.35	55.22	54.82	35.91	31.29	24.72	24.28
gene-LOC110692304	94.38	130.54	112.84	102.9	59.58	90.32	69.99	71.6	89.19	99.3	155.13	137.06	174.64	230.8	129.06	131.22	102.85	88.46
gene-LOC110711543	94.34	32.18	74.96	80.66	55.02	69.3	67.76	58.61	62.55	109.15	97.19	74.84	213.49	92.51	198.49	391.85	307.1	224.06
gene-LOC110687869	94.31	74.5	121.58	70.88	56.16	47.17	85.09	78.64	73.87	33.39	31.5	30.12	62.18	56.32	59.15	49.1	50.38	50.37
gene-LOC110687737	94.2	72.82	84.09	85.57	67.92	100.14	68.96	91.06	77.33	90.89	73.1	62.86	53.02	57.85	55.47	50.71	43.22	44.7
gene-LOC110730552	94.18	46.96	45.81	139.47	45.82	50.75	92.08	60.05	76.61	96.87	107.04	75.61	53.58	51.21	47.7	61.77	73.27	69.65
gene-LOC110728960	93.99	185.05	68.4	87.77	142.95	140.13	58.05	70.54	60.96	62.5	95.15	108.94	32.61	69.52	19.3	15.53	14.89	20.59
gene-LOC110721032	93.97	327.47	110.53	288.47	132.15	233.43	52.84	41.05	56.17	47.26	82.67	100.88	94.66	234.39	150.95	82.86	110.96	81.26
gene-LOC110692270	93.96	100.85	77.47	148.07	161.14	130.32	137.42	153.08	185.64	150.13	142.45	142.86	87.48	64.02	59.72	134.23	93.85	74.15
gene-LOC110697043	93.96	110.63	96.87	100.4	59.66	98.02	59.85	65.15	67.68	93.61	100.34	101.42	82.02	149.3	80.21	67.38	59.81	60.25
gene-LOC110684317	93.77	40.14	81.36	149.94	53.61	48.52	29.91	27.41	27.81	41.37	36.08	33.35	49.7	28.77	63.05	79.19	95.24	91.32
gene-LOC110726534	93.76	98.71	80.99	96	117.07	110.3	87.43	114.29	94.32	108.13	110.49	127.64	75.63	99.46	58.65	67.32	64.18	77.91
gene-LOC110693453	93.72	42.56	110.18	62.48	32.61	36.91	40.03	32.62	28.67	33.33	35.26	27.92	161.16	121.02	135.97	91.22	114.91	84.06
gene-LOC110715980	93.71	56.52	116.89	107.89	85.65	88.64	64.42	68.77	85.41	51.33	57.86	56.07	33.07	44.11	35.69	59.11	46.69	91.58
gene-LOC110705224	93.61	69.29	81.27	97.88	139.06	121.15	145.35	179.9	127.32	178.65	176.21	158.11	102.94	80.35	65.3	113.45	98.81	92.8
gene-LOC110715635	93.6	54.07	65.59	51.79	83.27	80.31	23.81	27.72	24.32	9.18	8.11	7.87	1.66	5.57	4.32	4.73	2.5	6.12
gene-LOC110710301	93.56	93.89	116.78	116.68	58.8	79.52	67.22	64.84	61.79	58.22	62.79	65.4	55.68	90.8	75.03	45.7	45.71	52.89
gene-LOC110709319	93.51	175.58	105.05	117.95	89.35	129	56.99	68.35	64.93	68.18	112.37	120.24	67.87	160.85	68.18	69.14	68.39	59.96
gene-LOC110694082	93.49	65.36	113.82	102.24	106.63	91.93	83.42	95.66	80.27	76.73	76.37	66.3	72.2	56.61	62.18	79.28	68.94	67.79
gene-LOC110739540	93.49	68.34	170.08	77.55	68.25	57.06	128.93	133.06	81.53	86.18	88.43	89.7	68.64	93.44	86.23	57.43	80.42	61.92
gene-LOC110704980	93.47	91.74	98.5	14.53	16.21	17.21	35.46	60.15	37.01	12.04	10.45	13.23	10.2	12.18	8.57	6.9	5.2	6.88
gene-LOC110690006	93.45	69.75	91.34	60.41	144.34	91.75	104.45	113.61	90.64	134.06	115.92	110.86	234.77	161.26	138.39	156.6	110.75	126.28
gene-LOC110702523	93.31	65.23	93.05	73.35	78.92	66.15	83.63	98.63	72.84	75.25	54.35	52.63	146.12	100.03	134.48	84.75	107.41	86.57
gene-LOC110689730	93.24	80.29	121.5	88.8	60.34	67.52	89.14	75.59	106.4	52.65	56.61	45.49	48.35	45.55	85.98	70.84	72.11	78.03
gene-LOC110718306	93.2	124.14	84.66	82.72	59.46	82.86	47.5	56.26	60.51	68.75	79.1	69.78	71.17	123.25	59.03	50.83	49.01	37.96
gene-LOC110739737	93.19	90.44	118.16	0	44.56	39.51	44.95	66.84	43.45	18.28	6.38	21.72	27.4	37.66	25.11	2.35	10.92	24.63
gene-LOC110729717	93.15	114.5	116.43	110.19	102.31	99.39	65.46	74.28	88.23	81.34	121.78	119.26	93.85	161.39	76.01	78.27	77.88	66.55
gene-LOC110723040	93.1	91.8	37.35	275.65	81.18	102.64	130.37	82.42	103.98	133.13	145.06	154.12	80.17	71.69	57.74	125.62	92.88	153.73
gene-LOC110733924	92.55	92.15	102.52	103.32	99.67	83.5	94.35	106.93	99.46	61.96	76.51	73.07	57.8	71.9	61.98	52.87	47.73	66.04
gene-LOC110693934	92.46	89.18	108.1	90.17	97.5	88.51	98.19	114.4	103.9	71.55	76.3	80.86	53.3	76.87	60.32	54.96	53.93	86.73
gene-LOC110715688	92.45	42.16	99.19	83.15	66.51	83.94	211.21	157.13	157.23	272.54	249.46	213.66	321.98	160.63	350.64	455.58	432.94	385.76
gene-LOC110709660	92.34	136.82	40.98	223.92	205.59	133.77	24.33	22.01	14.77	5.41	2.43	3.9	8.12	14.19	6.54	15.63	16.14	33.78
gene-LOC110726546	92.25	210.54	153.13	50.64	63.64	164.86	82.75	93.57	126.63	151.55	212.02	277.36	334.79	948.12	273.17	145.72	209.71	124.92
gene-LOC110713338	92.17	52.58	103.04	77.75	71.95	70.77	112.19	130.29	92.28	137.48	127.23	104.13	156.53	108.35	151.98	170.93	166.81	148.7
gene-LOC110739955	92.09	66.32	96.99	78.91	94.49	80.95	93.27	104.35	106.16	82.44	78.12	79.01	51.24	60.99	46.7	34.29	39.19	53.85
gene-LOC110702038	91.87	116.32	110.76	108.2	58.92	92.94	56.16	62.93	73.21	63.74	59.94	65.55	59.27	104.88	83.03	50.27	55.92	54.2
gene-LOC110702024	91.82	32.8	80.31	56.89	60.85	56.44	129.36	157.55	141.83	131.24	107.31	92.35	111.34	96.98	145.72	104.33	124.28	130.27
gene-LOC110712375	91.81	59.85	93.19	82.54	102.14	97.5	68.95	88.48	62.95	49.48	51.03	43.89	27.17	22.58	30.25	39.66	30.9	44.38
gene-LOC110723686	91.75	32.86	86.05	14.69	8.65	11.94	26.48	18.42	33.9	55.62	41.1	38.93	1452.09	1014.52	1239.81	504.07	493.93	667.21
gene-LOC110721779	91.74	149.42	91.12	153.24	160.03	140.27	98.33	147.14	125.08	89.27	106.06	141.31	43.32	95.24	46.61	64.5	50.73	107.11
gene-LOC110728752	91.49	85.26	114.09	164.74	71.03	93	81.42	48.15	73.5	71.16	77.74	78.16	84.5	127.35	112.94	94.77	85.1	79.18
gene-LOC110734550	91.17	56.16	96.39	71.95	78.1	73.84	52.12	61.75	42.95	53.83	53.12	44.65	128.21	99.21	117.59	75.76	82.84	83.33
gene-LOC110697493	91.14	143.66	96.97	109.96	87.98	106.38	54.03	53.06	71.75	74.3	103.12	103.59	104.22	167.62	92.49	76.09	77.63	62.8
gene-LOC110732768	91.09	65.1	96.93	90.69	91.27	88.13	38.08	47.08	49.46	18.91	17.36	19.14	13.3	20.42	18.27	19.34	15	25.67
gene-LOC110695734	91.01	71.9	86.47	82.43	79.75	77.1	81.95	94.43	80.9	59.63	57.38	57.62	34.7	48.66	36.66	32.62	39.91	51.82
gene-LOC110720464	90.91	62.71	88.18	66.59	52.97	71.18	69.56	69.53	66.44	89.62	82.09	72.33	150.23	139.91	134.22	76.87	75.4	62.61
gene-LOC110712642	90.89	23.57	115.48	66.26	110.27	69.34	115.2	153.38	132.19	63.55	42.73	59.39	60.79	57.69	61.16	57.62	47.22	80.9
gene-LOC110720496	90.85	94.44	137.59	112.1	77.1	87.83	64.52	58.11	67.79	76.39	87.27	87.02	127.97	182.02	123.93	98.71	112.53	101
gene-LOC110704780	90.74	85.64	80.89	106.44	63.47	110.75	71.02	50.59	59.22	256.73	204.08	146.31	111.07	208.42	38.15	47.43	96.22	60.33
gene-LOC110717449	90.7	80.71	100.63	82.79	40.38	57.46	62.73	54.87	73.48	26.22	35.9	35.73	35.26	44.15	62.99	40.8	51.42	51.64
gene-LOC110688472	90.69	111.92	121.98	105.02	74.6	84.75	71.42	78.01	87.54	90.95	112.12	106.68	98.67	130.37	88.91	79.04	83.44	64.51
gene-LOC110702718	90.46	160.11	82.52	106.86	73.49	114.94	56.65	52.94	64.18	87.09	110.77	106.24	119.09	159.65	112.94	107.3	79.8	72.94
gene-LOC110690290	90.44	154.47	100.68	94.06	97.51	105.04	69.12	79.24	78.41	80.11	102.05	104.12	77.38	130.36	75.2	59.12	65.8	58.6
gene-LOC110688474	90.4	132.21	86.67	108.19	130.23	104.49	91.29	102.45	96.55	87.28	96.96	105.63	34.27	81.53	38.73	37.03	41.09	60.94
gene-LOC110737409	90.36	140.18	87.56	137.97	154.74	157.8	101.79	105.86	102.9	125.28	140.62	158.1	51.28	104.05	59.02	71.12	58.62	101.15
gene-LOC110702048	90.35	60.7	95.35	141.86	102.97	102.31	153.15	178.07	181.9	233.35	112.88	136.59	192.14	205.85	280.18	264.03	306.11	302.68
gene-LOC110702468	90.35	87.16	97.96	78.2	72.33	79.1	195.98	195.67	206.53	254.28	201.9	220.73	57.02	75.76	57.75	59.99	102.48	160.16
gene-LOC110709448	90.3	39.04	85.18	66.06	50.68	58.91	62.14	58.78	45.97	86.28	74.37	61.69	186.19	119.85	156.53	131.61	139.26	89.83
gene-LOC110683499	90.27	136.46	110.17	111.96	96.81	106.14	78.36	86.8	90.5	100.97	142.52	130.51	121.48	188.97	83.51	90.44	85.07	67.54
gene-LOC110702979	90.26	149.46	80.14	100.07	86.84	111.01	60.25	62.71	73.2	78.74	108.94	118.72	99.03	144.76	84.43	104.51	87.64	70.17
gene-LOC110705520	90.26	71.1	100.22	118.89	71.02	87.6	90.76	73.85	84.71	93.38	96.43	94.83	115.64	119.54	127.06	129.56	149.28	117.8
gene-LOC110689390	90.08	76.62	100.01	106.37	107.77	86.6	61	79.27	78.44	51.58	41.33	47.44	40.61	44.99	35.22	28.89	25.31	52.25
gene-LOC110713858	89.97	182.66	87.05	82.35	124.53	106.5	66.06	112.26	75.36	53.84	54.71	102.33	26.2	63.52	25.24	37.89	18.64	37.83
gene-LOC110705671	89.94	90.74	101.74	129.55	77.06	79.87	80.26	65.18	73.69	58.6	66.04	65.92	50.65	72.71	69.07	59.03	68.06	56.45
gene-LOC110717830	89.6	158.23	114.16	91.74	70.83	93.1	54.69	51.83	73.77	91.62	114.7	105.01	83.6	170.1	81.46	53.8	51.2	40.74
gene-LOC110709746	89.33	111.67	144.26	217.9	389.5	221.61	108.59	136.54	59.24	24.96	28.8	70.72	3.93	16.22	2.89	12.87	8.03	14.02
novel.6006	89.2682	31.1435	116.061	4.13015	58.6156	6.65902	71.4672	76.8893	77.0609	72.1803	1.3508	6.89964	42.5436	54.526	72.8907	0.208224	12.7535	3.32324
gene-LOC110720432	89.26	61.54	81.89	77.97	60.32	67.95	21.45	30.35	11.58	20.11	8.07	17.62	68.07	89.87	54.36	50.02	67.7	88.72
gene-LOC110682385	89.21	95.43	102.16	120.71	58.9	95.71	72.46	77.5	72.61	72.97	63.79	63.35	55.5	74.87	69.02	53.2	46.69	51.33
gene-LOC110687870	89.16	44.42	74.07	118.93	120.52	82.24	21.51	36.62	19.63	6.97	24.42	12.21	102.36	68.08	62.36	111.76	88.31	66.36
gene-LOC110736388	88.98	22.65	85.3	68.38	33.08	57.15	63.26	37.13	34.21	81.77	63.11	53.41	261.01	119.17	224.93	265.91	238.55	125.81
gene-LOC110714174	88.96	60.52	83.01	39.74	44.35	35.36	140.46	137.54	102.7	104.8	93.25	56.53	98.31	90.87	74.11	50.83	40.13	55.61
gene-LOC110699217	88.68	136.08	93.63	82.46	59.11	84.15	47.4	45.39	56.17	67.06	82.05	83.41	75.56	133.41	64.65	51.76	44.72	43.01
gene-LOC110739235	88.6	37.5	100.37	88.34	98.98	101.72	69.41	74.45	61.56	107.37	79.8	63.96	59.74	43.12	52.19	63.09	41.12	50.26
gene-LOC110720399	88.59	82.29	102.33	100.26	159.01	135.23	60.1	81.89	74.98	58.86	47.85	54.4	67.37	118.82	80.99	65.42	75.89	76.75
gene-LOC110711791	88.53	184.51	169.97	133.4	41.69	99.13	48.21	31.55	26.78	34.93	38.17	61.32	16.39	126.29	15.17	32.71	59.07	109.27
gene-LOC110707390	88.5	120.04	92.26	168.81	293.38	222.13	66.61	91.67	67.64	105.1	102.54	99.07	60.61	91.89	74.55	181.28	94.33	100.35
gene-LOC110710456	88.19	31.53	70.34	98.22	269.79	188.32	77.04	93.13	47.24	26.36	32.24	29.73	6.15	7.77	4.45	7.85	5.75	21.72
gene-LOC110728042	88.17	91.51	106.43	95.06	84.7	81.4	59.57	86.27	79.43	60.32	44.6	52.38	37.5	69.23	53.15	26.84	28.19	36.13
gene-LOC110710198	88.1	223.09	58.86	101.28	101.7	97.38	37.03	40.87	60.09	30.81	42.26	66.81	15.58	90.71	28.2	23.54	76.67	42.85
gene-LOC110723285	87.98	96.31	83.56	42.99	44.39	46.35	28.79	34.47	29	12.36	15.69	14.73	7.39	18.01	15.15	7.03	11.66	16.61
gene-LOC110700238	87.93	88.6	107.32	76.15	63.82	88.03	60.22	52.07	55.74	68.06	64.41	62.9	53.62	60.21	49.84	51.96	42.46	51.23
gene-LOC110724751	87.92	99.11	108.46	0	38.91	48.58	82.79	65.28	92.39	62.26	0	49.11	53.14	143.04	83.49	44.56	46.86	0
gene-LOC110691406	87.86	57.52	136.27	101.08	185.93	117.37	18	19.05	14.43	13.29	11.6	10.72	3.89	23.75	5.31	3.14	9.8	6.72
gene-LOC110685489	87.83	437.28	34.5	76.48	9.34	13.63	24.47	24.74	156.69	3.91	6.79	7.86	8.08	45.21	46.18	24.47	60.2	95.31
gene-LOC110719453	87.77	178.29	100.27	170.49	249.04	212.42	48.82	74.04	35.65	107.62	118.3	144.22	30.7	75.51	14.9	33.98	62.04	65.98
gene-LOC110726507	87.27	64.52	101.69	63.98	52.61	56.38	113.15	117.76	106.15	119.73	109.04	88.52	192.7	161.82	136.67	65.11	79.21	65.95
gene-LOC110733846	87.13	115.29	103.58	79.79	72.46	73.44	69.71	81.77	75.89	62.9	62.98	63.79	51.9	78.49	53.04	38.75	36.67	47.72
gene-LOC110716811	86.76	124.29	76.29	94.56	83.42	76.53	45.65	65.6	45.87	48.73	41.57	51.36	36.47	50.77	33	27.38	25.86	45.69
gene-LOC110736416	86.72	97.29	84.81	91.2	89.04	76.48	76.36	68.79	73.44	55.26	71.71	80.22	30.29	49.12	35.85	38.13	41.79	35.97
gene-LOC110711437	86.67	46.56	105.5	110.46	80.38	83.99	89.52	84.89	84.19	87.6	76.06	68.53	87.06	64.74	80.21	80.37	86.44	79.7
gene-LOC110683026	86.65	45.44	77.46	42.11	38.52	46.49	49.5	49.85	40.4	38.03	32.72	28.03	44.2	26.77	47.51	34.35	37.45	30
gene-LOC110718247	86.62	115.48	75.94	101.68	96.33	111.33	108.38	128.33	91.39	116.77	139.26	148.65	54.21	90.35	40.64	48.82	42.37	42.65
gene-LOC110687511	86.42	32.11	86.62	83.82	69.65	75.98	121.65	152.46	127.83	131.92	120.41	105.38	135.89	104.09	177.49	136	154.42	149.23
gene-LOC110728519	86.26	110.18	105.85	112.48	70.98	88.86	35.26	32.9	50.86	77.3	82.2	78.99	78.61	143.32	60.15	67.32	46.82	45.61
gene-LOC110715394	86.12	87.89	128.85	109.26	107.72	79.51	83.86	101.01	89.88	63.49	85.68	79.39	73.44	109.75	62.76	47.49	52.85	52.54
gene-LOC110730312	86.08	71.83	107.98	75.12	75.04	59.01	76.4	94.86	95.2	52.45	50.66	53.84	46.95	62.93	46.76	47.79	34.05	44.15
gene-LOC110723840	86.06	83.13	81.47	20.78	34.95	91.6	53.39	35.08	50.91	40.99	56.62	46.24	66.06	72.61	75.03	21.78	13.68	25.8
gene-LOC110707704	85.93	39.39	78.24	96.36	101.73	95.61	75.62	122.97	119.37	73.83	52.61	72.14	19.37	29.73	46.12	89.2	32.67	92.76
gene-LOC110728190	85.85	104.29	92.76	103.65	113.93	101.32	83.85	109.81	90.87	81.35	80.32	98.64	59.78	77.55	52.89	66.77	65.98	70.66
gene-LOC110719466	85.82	75.9	80.05	96.62	68.27	81.1	294.98	340.84	319.57	340.24	281.69	274.83	104.6	131.95	142.85	109.42	164.09	203.23
gene-LOC110730869	85.82	53.82	73.78	58.95	42.71	59.81	54.3	37.4	42.06	64.92	55.63	45.51	131.21	105.98	102.42	65.25	67.25	43.06
gene-LOC110729592	85.8	82.45	83.5	57.49	92.59	68.16	153.65	232.53	171.36	253.08	220.48	215.92	203.77	163.89	208.26	256.58	215.48	150.3
gene-LOC110739222	85.65	90.54	78.5	55.61	48.02	61.13	34.42	26.47	33.45	17.85	23.61	24.1	3.93	13.1	4.46	2.55	2.49	4.77
gene-LOC110695673	85.58	110.79	101.41	99.53	72.8	83.12	72.34	62.05	80.21	89.7	111.36	104.49	104.14	150.82	88.94	91.09	89.99	76.7
gene-LOC110711669	85.41	105.23	82.7	81.81	74.33	64.7	51.65	64.89	70.11	65.87	61.83	68.9	53.02	93.51	45.35	33.97	33.21	33.73
gene-LOC110693697	85.39	87.77	89.79	94.87	59.69	66.12	79.96	95.02	99.27	58.93	63.26	65.38	51.91	83.07	77.09	48.6	65.98	60.89
gene-LOC110704472	85.37	60.08	95.16	73.36	49.81	56.63	62.68	67.71	59.3	42.13	46.93	44.73	77.94	71.41	58.27	40.41	48.17	41.18
gene-LOC110705413	85.33	117.31	84.14	101.43	124.43	110.22	88.91	107.51	91.71	100.14	128.06	136.21	78.68	116.51	58.87	72.58	59.54	59.62
gene-LOC110698643	85.26	72.73	84.46	90.97	94.6	79.37	34.51	59.06	61.98	42.9	32.16	44.67	23.13	43.46	23.84	37.7	24.68	34.06
gene-LOC110732656	85.2	85.64	82.01	123.3	118.78	114.7	82.14	87.6	76.9	96.95	101.34	98.74	61.22	76.04	53.64	59.63	51.05	60.71
gene-LOC110738758	85.2	36.94	104.39	63.72	45.01	50.58	55.58	42.96	39.12	52.23	38.05	36.14	97.86	74.33	85.82	70.9	63.8	43.7
gene-LOC110704612	84.99	74.02	98.78	81.27	73.54	93.36	80.39	63.84	68.22	79.07	83.5	95.44	71.37	74.74	53.97	48.68	33.75	50.2
gene-LOC110699599	84.9	105.52	77.78	93.69	80.47	86.24	68.02	86.9	72.59	75.04	80.2	78.44	54.25	83.82	54.04	39.41	44.72	44.25
gene-LOC110687417	84.89	103.95	111.89	165.14	113.93	91.53	250.92	217.85	288.41	219.74	218.3	251.84	92.5	153.33	205.11	112.28	173.27	95.42
gene-LOC110696581	84.89	109.88	87.43	88.44	62.32	89.54	60.81	69.2	66.15	81.83	94.22	87.23	77.35	147.84	72.78	50.41	48.15	46.57
gene-LOC110682654	84.79	98.61	67.66	82.05	121.63	100.56	75.68	89.2	70.32	67.76	55.63	78.62	33.45	41.58	34.18	46.79	40.3	49.73
gene-LOC110738483	84.71	35.28	102.98	28.57	22.75	26.5	32.13	35.58	23.75	27.45	26.48	23.19	50.29	75.1	72.46	37.99	32.45	20.99
gene-LOC110715298	84.63	54.41	104.26	115.7	60.07	64.39	169.17	138.95	170.02	153.31	163.03	153.24	208.56	236.42	301.68	220.86	265.53	210.79
gene-LOC110723781	84.58	51.98	91.95	59.87	56.57	58.32	52.17	51.77	45.53	76.91	73.22	57.94	121.85	98.38	133.58	79.07	80.85	54.43
gene-LOC110691974	84.41	94.18	93.71	42.47	22.51	37.09	61.32	59.46	64.19	22.71	26.79	29.23	45.83	92.63	56.53	16.52	19.96	16.32
gene-LOC110682177	84.39	56.81	73.87	41.28	71.14	66.27	53.92	54.42	35.84	45.86	44.66	34.26	97.1	53.36	79.22	67.45	57.14	40.26
gene-LOC110718578	84.36	39.77	53.86	119.52	19.49	40.17	79.18	6.43	9.13	46.09	39.31	31.19	190.65	54.59	57.11	104.46	75.06	98.88
gene-LOC110726833	84.33	118.36	71.35	77.17	134.71	102.27	53.78	86.37	51.9	36.17	31.51	43.98	34.25	42.99	39.31	72.32	48.03	70.8
gene-LOC110697661	84.25	20.55	143.13	86.44	179.29	105.46	1.31	76.07	23.15	18.04	12.03	13	0.27	0.17	11.89	20.23	46.62	57.47
gene-LOC110683792	84.24	90.55	108.8	101.91	51.53	72.5	55.5	68.3	68.59	64.58	61.97	60.97	50.12	86.22	72.11	40.13	40.74	37.22
gene-LOC110728176	84.22	36.62	87.34	46.66	44.73	38.52	64.06	75.77	62.38	62.43	51.61	44.83	143.8	94.22	132.1	114.18	118.45	95.8
gene-LOC110686925	84.17	96.86	96.28	78.86	55.51	59.74	54.41	60.3	61.17	34.13	42.56	43.46	31.95	55.07	47.26	32.66	41.03	40.58
gene-LOC110724294	84.17	138.05	92.91	91.81	86.88	97.3	53.27	53.89	60.92	70.76	87.83	89.03	73.62	134.33	60.29	55.95	56.41	49.25
gene-LOC110700479	84.11	125.8	96.97	109.92	77.07	98.3	58.6	53.49	79.25	93.11	131.06	129.91	113.22	201.28	98.62	97.32	88.15	80.04
gene-LOC110684800	84.06	40.32	101.8	65.81	59.3	56.18	60.99	89.05	123.19	56.95	56.32	48.25	46.65	78.51	77.32	67.33	66.9	64.96
gene-LOC110736954	84.06	40.95	95.64	44.64	23.81	33.26	59.72	53.51	56.62	64.75	52.24	49.3	163.24	122.19	156.83	108.69	120.25	82.23
gene-LOC110713161	83.96	48.02	97.49	62.53	40.43	34.37	73.81	61.37	74.29	51.73	36.44	34.01	42.13	49.81	52.47	32.92	46.73	22.5
gene-LOC110693879	83.94	32.59	108.64	52.27	77.59	66.43	23.19	24.63	16.31	24.25	29.8	20.02	28.24	14.27	36.43	17.66	21.77	13.85
gene-LOC110690672	83.92	129.47	56.96	78.58	30.05	72.86	63.53	51.17	77.55	135.43	193.58	216.85	65.22	140.09	89.93	130.68	143.46	221.53
gene-LOC110728577	83.86	142.12	82.94	97.4	92.22	106.66	74.37	75.29	85.61	66.89	57.97	90.04	43.82	90.18	35.43	54.54	45.11	64.89
gene-LOC110738873	83.69	112.17	97	113.44	61.82	67.69	48.66	43.88	58.93	62.14	70.01	65.31	54.91	106.11	51.04	48.93	50.14	45.77
gene-LOC110737040	83.65	66.65	85.09	51.29	72.04	60.54	67.18	85.44	76.26	53.73	55.24	54.87	59.57	68.69	47.77	34.65	30.53	37.55
gene-LOC110739225	83.64	184.33	81.55	95.88	88.45	120.66	69.99	81.3	75.46	72.52	91.51	109.21	37.25	106.49	38.1	43.29	33.35	38.82
gene-LOC110719041	83.58	130.76	97.17	46.74	53.14	69.49	203.18	212.67	366.86	291.21	120.57	220.73	278.25	416.2	352.57	284.27	302.6	222.57
gene-LOC110723137	83.53	193.68	53.11	66.05	170.99	156.35	34.56	26.96	40.69	72.53	102.47	156.49	13.27	87.94	11.79	35.92	85.57	9.36
gene-LOC110735692	83.35	32.69	63.38	0	0	0.07	61.26	30.09	120.97	0	0	2.14	1.76	6.18	2.73	4.77	0	0
gene-LOC110708587	83.34	27.91	94.79	42.16	19.51	27.2	67.59	57.94	55.52	70.3	62.24	55.14	187.21	127.02	188.21	159.3	171.49	111.4
gene-LOC110698040	83.29	56.9	68.66	83.19	101.45	91.29	74.66	96.73	92.07	61.4	68	71.42	47.88	54.27	73.33	100.94	119.35	108.48
gene-LOC110700241	83.23	16.8	99.48	52.25	37.48	48.17	93.59	88.18	86.33	92.39	80.35	63.09	131.38	83.55	149.88	107.27	127.62	123.77
gene-LOC110734966	83.21	112.47	83.16	97.48	68.62	113.06	61.92	62.22	72.21	101.51	131.63	124.05	121.91	145.91	95.36	140.32	100.57	84.82
gene-LOC110691585	83.09	58.28	84.82	71.98	75.01	64.18	65.29	79.13	54.41	72.84	74.56	48.34	64.27	57.01	52.31	34.91	50.19	50.58
gene-LOC110726495	83.09	78.85	98.02	71.42	49.38	54.44	54.31	59.18	63.25	40.09	51.51	47.81	27.71	53.11	39.56	33.46	42.3	37.24
gene-LOC110711754	82.86	115.93	82.5	106.92	118.48	106.46	84.87	98.03	86.37	88.27	89.41	108.97	53.08	91.8	47.68	51.92	45.57	77.51
gene-LOC110710542	82.81	70.99	112.29	106.02	55.72	52.92	71.57	70.11	69.3	58.77	59.88	59.38	70.8	86.47	75.88	50.9	58.05	43.04
gene-LOC110714775	82.61	55.53	67.8	55.79	55.66	46.16	13.54	16.83	13.54	6.56	5.51	5.42	48.65	45.84	64.68	61.43	74.57	92.1
gene-LOC110723182	82.5	119.88	109.57	94.86	67.58	83.58	58.73	55.14	75.38	61.73	66.03	85.53	85.5	138.8	66.57	63.07	56.71	59.72
gene-LOC110704940	82.45	51.63	78.78	55.86	104.52	54.83	40.02	39.06	44.96	55.39	44.47	38.05	47.56	50.55	54.59	55.79	66.43	77.03
gene-LOC110682782	82.42	84.95	112.59	87.19	75.31	86.83	68.56	67.82	78.14	77.68	70.13	61.21	54.83	77.32	63.4	45.55	42.87	43.92
gene-LOC110709116	82.37	119.29	66.58	89.36	95.81	84.21	25.56	35.76	27.33	19.23	17.54	35.57	19.21	35.68	19.23	17.52	19.98	28.52
gene-LOC110718869	82.31	84	98.37	104.62	60.45	79.01	65.78	53.74	59.73	63.1	59.06	61.84	53.5	81.68	73.05	54.48	48.71	45.07
gene-LOC110727495	82.24	18.83	92.96	58.53	49.72	57.13	109.43	110.67	99.44	97.42	82.26	69.41	163.55	95.12	200.4	125.96	149.82	136.73
gene-LOC110728603	82.21	48.76	71.95	47.51	58.86	63.32	38.81	35.67	27.61	61.51	58.79	49.31	124.94	92.25	70.7	53	48.62	43.11
gene-LOC110695976	82.17	22.61	96.73	25.62	1.43	2.22	15.51	24.22	16.05	2.59	5.06	2.82	32.62	27.17	8.73	8.16	1.82	27.39
gene-LOC110689998	82.06	74.04	64.71	62.87	146.63	99.38	24.66	36.13	22.78	8.62	7.97	11.35	8.2	13.2	9.97	6.59	6.57	18.03
gene-LOC110688811	82.05	102.11	106.04	134.8	67.27	82.29	64.53	56.23	69.52	55.69	66.06	63.37	58.86	98.15	79.32	57.62	61.91	46.22
gene-LOC110737669	82.05	80.3	36.65	191.41	63.91	71.93	64.49	54	51.72	60.87	49.56	54.93	62.42	49.36	58.5	83.98	73.05	94.21
gene-LOC110737147	81.9	40.89	103.54	46.73	34.7	39.68	105.06	92.92	88.37	81.67	83.37	70.31	186.09	106.7	165.51	154.69	151.51	108.83
gene-LOC110715747	81.82	53.59	87.26	77.05	65.31	72.85	65.99	71.3	62.03	76.67	82.22	72.52	122.01	115.73	97.44	70.63	62.87	67.26
gene-LOC110685819	81.8	74.79	108.92	71.4	74.38	80.57	71.59	75.23	75.28	47.21	67.39	71.02	84.9	92.89	74.87	75.56	49.89	50.11
gene-LOC110686663	81.8	90.89	93.04	65.3	59.45	77.03	86.99	100.1	70.46	54.78	53.34	78.15	54.5	45.3	52.5	11.47	34.94	58.47
gene-LOC110687378	81.77	84.66	91.15	55.09	73.65	75.88	35.33	37.94	34.32	20.15	24.34	24.05	8.24	17.06	9.66	3.25	3.47	6.62
gene-LOC110684237	81.71	82.82	91.62	119.42	74.45	76.09	72.17	65.46	64.85	67.47	55.97	69.45	46.4	67.18	61.72	51.23	52.49	53.85
gene-LOC110684566	81.71	92.01	87.16	67.49	76.85	68.54	66.28	76.18	71.51	50.74	58.15	70.28	39.52	61.26	30.34	25.45	25.97	33.66
gene-LOC110697067	81.7	86.06	101.86	56.83	87.12	8.25	50.74	72.75	29.19	22.04	8.62	21.41	35.85	36.21	38.98	7.68	25.27	23.21
gene-LOC110724221	81.67	33.81	91.23	56.62	29.55	48.45	91.89	77.23	80.58	89.45	86.76	71.98	140.25	99	130	97.92	100.82	90.65
gene-LOC110690299	81.62	63.14	82.95	60.81	25.67	33.53	61.11	62.91	81.69	24.55	31.15	28.35	44.48	67.75	82.04	39.53	50.99	37.81
gene-LOC110728210	81.62	95.52	99.52	76.03	114.72	85.61	51.48	64.52	59.42	46.98	36.21	42.1	89.18	127.12	97.27	57.73	90.44	76.26
gene-LOC110701056	81.61	25.16	83.73	82.21	44.13	65.84	60.13	34.82	35.36	85.17	67.32	61.07	225.79	108.4	189.99	233.26	186.27	110.23
gene-LOC110729616	81.58	39.37	142.36	101.38	135.26	96.32	90.81	44.64	76.34	27.69	30.95	23.34	99.31	104.1	136.61	120.57	99.77	97.44
gene-LOC110726327	81.37	64.63	95.51	86.64	43.89	74.27	40.63	37.89	47.49	158.6	133.19	98.73	138.14	119.27	238.58	117.44	143.22	102.86
gene-LOC110712380	81.36	92.33	86.97	29.27	68.39	52.59	34.07	55.4	26.75	16.21	28.8	30.89	56.52	89.98	21.19	8.07	5.4	67.79
gene-LOC110702680	81.25	109.25	88.81	96.4	60.47	76.8	69.63	92.52	92.13	96.52	136.56	124.68	111.13	175.83	89.61	100.03	94.13	70.51
gene-LOC110705444	81.22	50.21	79.06	60.1	51.02	71.24	125.04	97.42	81.7	141.68	163.34	128.48	191.4	107.67	198.37	231.34	219.21	201.28
gene-LOC110714064	81.18	31.2	84.01	41.5	36.83	46.04	71.55	77.3	66.07	84.74	80.66	58.33	156	88.12	126.94	125.35	133.12	101.4
novel.787	81.1408	104.963	76.9612	73.7082	96.4813	94.2341	55.9006	60.5025	49.5512	78.0759	89.6703	88.0014	55.4176	69.2267	38.9665	38.9153	30.5821	25.852
gene-LOC110683384	81.1	84.15	57.57	89.68	94.08	85.17	13.29	24.28	23.85	6.14	8.49	9.56	51.37	58.65	112.59	70.76	118.65	87.42
gene-LOC110715360	81.07	55.75	69.58	62.08	53.27	66.52	53.01	61.7	45.31	86.36	98.89	70.91	124.43	90.6	68.32	73.39	53.5	56.56
gene-LOC110734545	81.06	71.99	109.89	91.78	38.71	54.41	58.72	55.17	61.55	42.42	47.7	46.09	50.87	69.98	63.12	47.45	48.95	44.67
gene-LOC110724825	81.03	51.57	95.13	0.38	37.09	39.69	65.02	59.05	72.4	75.23	10.28	40.41	56.82	94.03	90.48	40.15	36.4	26.06
gene-LOC110705705	81.02	42.57	98.52	70.94	83.53	68.79	113.22	111.8	99.52	89.64	81.79	75.43	93.93	91.32	65.95	78.5	88.56	173.35
gene-LOC110706622	80.97	87.23	98.01	131.5	70.39	76.69	80.5	78.01	84.5	65.82	79.15	76.56	58.27	77.2	75.52	58.94	61.52	58.89
gene-LOC110737002	80.87	105.22	98.72	130.26	105.98	115.28	77.1	82.04	82.76	61.53	72.28	68.16	56.27	69.04	74.27	64.36	68.73	82
gene-LOC110693047	80.83	58.37	80.46	65.72	71.2	82.28	74.84	68.86	59.47	70.36	77.81	70.48	48.8	52.41	41.79	41.03	36.05	40.37
gene-LOC110694130	80.75	82.08	80.74	95.02	55.35	62.28	74.12	77.01	73.28	76.86	83.12	72.99	68.41	83.18	90.38	65.85	67.61	50.91
gene-LOC110692643	80.7	43.24	73.49	60.21	46.27	54.28	81.62	73.58	78.66	79.47	73.36	66.58	107.99	78.12	86.12	75.88	82.29	84.83
gene-LOC110720493	80.51	101.13	71.02	98.93	78.76	104.44	82.15	81.51	69.97	96.02	97.95	95.02	66.18	73.23	61.44	55.29	50.98	43.11
gene-LOC110695810	80.32	69.01	68.34	39.46	76.03	74.86	7.7	8.22	4.74	3.23	3.77	8.84	7.92	11.41	7.47	4.08	5.48	7.15
gene-LOC110723183	80.31	69.63	100.23	80.29	45.25	70.36	69.64	52.92	61.02	52.24	53.57	62.24	64.27	76.17	63.7	56.94	62.56	42.59
gene-LOC110702148	80.28	80.75	86.69	74.1	68.83	80.74	81.72	81.63	80	62.39	61.15	69.69	32.98	49.96	54.48	34.69	40.58	40.77
gene-LOC110684976	80.23	22.02	79.86	45.08	29.96	37.79	42.59	38.98	32.01	41.79	37.26	28.39	129.68	65.87	112.11	98.21	108.26	80.87
gene-LOC110724787	80.14	52.92	68.69	53.39	44.77	48.97	22.07	13.58	16.02	11.23	10.25	10.71	66.89	68.64	86.06	67.18	77.97	120.8
gene-LOC110682902	79.96	71.19	56.86	88.37	90.38	95.28	97.74	106.41	81.75	124.81	102.99	97.6	148.83	109.28	125.9	135.28	125.82	145.6
gene-LOC110736268	79.95	47.65	67.86	54.4	56.26	58.79	47.91	38.86	38.47	48.06	44.25	43.42	79.38	54.78	54.9	65.63	56.34	46.17
gene-LOC110724416	79.91	15.97	114.1	66.5	244.11	110.26	12.85	17.37	23.1	12.29	17.67	6.49	1.7	5.5	2.25	21.92	1.69	4.88
gene-LOC110699577	79.84	76.8	94.1	96.59	80.58	67.94	67.55	84.62	78.32	57.15	50.94	50.56	36.89	49.52	39.47	39.86	32.73	52.09
gene-LOC110720443	79.84	23.05	87.05	33.92	46.18	41.64	67.23	59.89	44.81	17.1	19.6	18.14	30.03	19.05	22.37	23.68	20.7	20.55
gene-LOC110720494	79.84	46.82	84.88	104.16	124.46	97.65	80.79	63.79	85.53	90.13	75.18	69.42	67.36	73.18	71.73	109.39	103.81	102.25
gene-LOC110729899	79.54	49.12	49.17	203.57	34.7	68.54	42.66	12.71	30.95	42.12	47.65	46.46	29.78	23.52	20.23	35.17	30.61	25.33
gene-LOC110689740	79.48	109.41	79.15	74	83.82	88.95	46.63	52.58	43.45	52.41	61.45	66.43	45.48	55.06	31.43	29.98	26.44	31.64
gene-LOC110711788	79.48	77.14	111.71	106.77	114	86.84	98.59	85.92	100.85	69.57	76.52	79.19	37.36	82.21	52.08	58.94	59.05	83.98
gene-LOC110735684	79.47	52.95	91.61	122.72	87.94	107.56	50.81	31.12	36.02	78.6	85.91	76.61	80.86	73.17	107.39	126.42	115.69	81.87
gene-LOC110722671	79.45	61.53	120.76	80.33	15.38	39.66	65.28	40.2	113.66	13.41	20.98	14.27	30.74	52.53	181.74	70.54	144.63	111
gene-LOC110700591	79.33	111.52	76.25	83.2	50.96	84.25	55.87	58.38	72.86	92.56	113.74	93.89	91.09	136.29	90.28	92.16	69.96	62.33
gene-LOC110688679	79.19	89.79	81.14	71.78	62.53	57.44	60.26	74.41	83.71	43.24	46.83	53.48	29.52	52.15	42.21	30.19	37.39	39.08
gene-LOC110682960	79.16	81.89	96.55	68.29	50.25	51.98	60.08	83.72	74.18	42.26	49.06	47.82	57.89	75.44	54.15	36.46	31.43	35.24
gene-LOC110736571	79.16	86.44	92.2	114.28	112.59	126.91	64.95	71.79	78.76	47.52	57.79	62.83	30.08	41.56	32.24	44.36	25.7	41.9
gene-LOC110712880	79.09	26	49.29	43.63	55.61	55.72	86.43	79.99	146.14	49.42	36.06	31.52	5.18	10.76	10.58	18.43	5.67	45.26
gene-LOC110733732	79.08	114.33	85.09	128.19	350.1	165.01	15.32	13.2	17.38	12.03	4.87	11.85	110	212.71	146.64	150.28	167.19	94.13
gene-LOC110710281	79.05	110.95	78.87	67.74	56.76	76.29	42.79	46.45	46.2	46.74	72.02	61.8	60.95	105.62	53.66	45.03	49.44	40.27
gene-LOC110724226	79.04	70.49	112.95	109.35	57.58	80.35	75.04	62.68	72.41	62.62	56.44	55.15	67.8	99.02	83.51	66.44	74.48	59.53
gene-LOC110717368	79.03	49.12	59.21	43.83	136.83	81.74	640.71	702.8	690.09	469.51	376.91	465.72	299.27	339.11	296.03	343.3	356.98	354.98
gene-LOC110692710	78.93	66.31	115.52	64.25	49.14	58.48	67.56	59.28	60.58	60.37	56.14	44.51	62.36	52.08	63.45	40.38	34.63	39.25
gene-LOC110701162	78.87	95.94	80.29	91.04	93.31	100.35	70.52	82.11	71.14	68.21	76.34	87.11	30.03	65.1	34.48	33.38	37.89	51.75
gene-LOC110734052	78.87	96.45	90.88	113.26	74.28	72.55	81.02	78.86	100.92	63.15	68.26	76.63	24.49	46.49	46.31	27.41	30.9	57.54
gene-LOC110699644	78.75	137.45	80.4	90.86	86.45	106.38	46.19	52.98	62.33	81.63	95.94	98.78	80.23	144.65	73.7	75.39	73.71	67.29
gene-LOC110739748	78.69	83.83	101.75	56.99	27.53	39.43	47.5	51.53	59.5	31.88	46.67	46.35	87.22	142.99	58.51	39.96	45.64	37.3
gene-LOC110703853	78.68	34.93	87.28	55.73	49.71	52.97	68.47	62.28	63.77	63.48	61.15	51.87	100.43	77.3	87.45	76.64	85.76	66.92
gene-LOC110704200	78.5	138.03	95.79	100.48	81.4	93.21	68.7	60.76	68.56	91.83	113.37	121.51	95.48	168.55	88.82	84.95	77.06	62.96
gene-LOC110706613	78.44	129.96	106.61	67.16	159.84	80.87	10.78	10.15	10.48	5.16	1.14	2.36	8.5	28.29	4.59	7.15	4.27	5.33
gene-LOC110685169	78.38	59.69	71.12	54.06	50.04	54.68	11.88	10.11	9.77	18.19	18.58	12.66	279.02	178.07	204.24	123.48	137.01	174.15
gene-LOC110718830	78.35	55.04	80.44	79.26	101.9	89.75	101.18	112.08	81.08	116.26	117.14	106.89	82.6	63.12	61.38	76.15	71.19	73.93
gene-LOC110728039	77.99	80.96	75.62	60.71	68.4	74.86	63.31	66.51	61.45	40.09	50.65	58.44	63.53	62.4	64.7	54.56	51.12	53.53
gene-LOC110736549	77.94	71.4	71.66	79.3	96.58	81.26	112.33	143.06	124.67	122.34	117.47	132.31	78.24	91.79	77.35	100.44	102.93	124.3
gene-LOC110736127	77.91	49.7	77.72	52.36	70.95	69.27	75.22	81.75	66.4	123.53	117.27	90.76	126	86.8	113.05	104.2	100.74	76.03
gene-LOC110689822	77.8	128.05	83.18	76.39	53.43	84.57	43.71	47.03	62.63	70.42	84.79	89.91	89.26	164.95	82.35	62.19	52.25	49.9
gene-LOC110712358	77.74	147.03	29.39	112.19	361.3	211.84	31.82	47.06	23.14	28.51	11.42	26.93	28.69	60.51	33.15	54.3	43.82	165.37
gene-LOC110716581	77.74	72.13	85.65	77.46	58.07	56.76	53.04	71.03	53.14	44.58	39	43.13	51.42	53.21	41.16	30.66	26.41	39.84
gene-LOC110732040	77.73	85.11	36.48	125.22	58.7	64.94	27.97	25.75	24.26	26.33	21.72	29.02	13.62	20.99	13.26	15.33	14.05	28.74
gene-LOC110695786	77.67	43.22	63.27	61.34	85.46	71.76	69.54	81.44	77.06	22.42	40.59	27.83	24.14	34.67	19.19	25.71	15.74	49.52
gene-LOC110723823	77.53	143.04	65.5	129.62	137.59	109.66	80.18	99.84	85.11	95.37	92.11	115.92	53.77	69.73	43.83	78.46	64.69	59.27
gene-LOC110714766	77.52	98.21	63.28	107.43	96.98	110.69	91.93	124.01	87.5	117.25	116.3	123.55	50	66.25	42.61	57.3	49.59	62.21
gene-LOC110714761	77.49	92.59	71.98	78.69	75.21	76.37	63.55	81.14	68.31	42.3	49.31	60.06	29.08	58.29	31.76	25.74	25.96	39.86
gene-LOC110700052	77.37	32.46	90.38	81.39	61.23	64.11	64.62	64.11	54.53	95.58	74.43	67.43	156.5	109.97	128.99	126.11	142.34	96.46
gene-LOC110709670	77.37	92.55	89.08	96.08	66.62	66.62	66.19	63.46	64.06	69.6	77.24	71.95	56.88	73.26	66.13	55.97	55.89	49.48
gene-LOC110729761	77.29	75.87	65.51	93.18	81.19	88.32	61.49	76.03	65.93	102.19	100.22	100.94	55.44	65.7	45.81	53.15	49.67	47.27
gene-LOC110685547	77.14	35.37	91.86	48.67	46.2	42.76	74.22	70.28	52.57	85.56	85.1	69.3	134.82	83.74	110.04	100.05	104.01	95.73
gene-LOC110720815	77.14	98.76	68.55	91.43	86.47	88.27	66.14	57.1	63.5	70.67	73.97	77.87	59.88	92.48	64.12	67.19	71.71	90.05
gene-LOC110731284	77.13	73.98	93.95	56.61	34.55	29.89	284.96	228.62	299.82	128.54	122.41	139.49	57.23	125.98	102.67	55.94	49.76	68.46
gene-LOC110697837	77.11	91.9	63.79	104.7	89.49	69.71	30.69	38.86	34.57	23.45	24.37	27.2	28.87	37.87	25.11	17.31	23.9	34.61
gene-LOC110714954	77.09	84.72	111.41	100.39	113.16	84.39	101.72	96.42	104.07	74.5	71.46	76.15	47.72	84.1	54.34	55.08	57.21	77.22
gene-LOC110729318	77.06	92.75	81.96	73.54	72.72	83.85	51.75	56.17	50.15	59.98	72.7	76.86	70.97	91.91	53.94	48.99	44.64	40.54
gene-LOC110692487	77.02	86.82	105.01	100.75	65.86	83.94	68.8	66.31	75.81	69.88	60.6	60.04	48.98	68.72	57.74	51.58	45.06	49.41
gene-LOC110681875	76.98	77.57	77.88	109.61	79.6	87.1	69.86	77.38	67.66	82.51	93.49	85.71	60.36	88.5	48.76	49.5	46.41	45.68
gene-LOC110732775	76.96	92.35	69.98	76.1	64.37	70.8	61.75	67.17	60.81	59.73	69.82	71.33	37.83	67.43	42.77	41.66	35.22	37.88
gene-LOC110724752	76.94	118.36	41.05	128.58	103.71	109.67	18.01	16.79	18.12	16.72	15.08	21.46	23.39	20.4	23.81	39.25	35.36	62.87
gene-LOC110732678	76.94	65.06	84.39	68.1	77.79	83.28	64.54	55.54	48.09	75.2	80.12	77.95	76.88	63.22	64.36	65.06	56.17	50.49
gene-LOC110707725	76.89	90.65	52.83	77.12	168.4	92.46	37.79	49.51	33.85	5.77	6.37	13.01	3.6	5.46	2	3.91	2.93	6.49
gene-LOC110685224	76.84	63.51	91.3	99.91	37.52	53	51.93	35.16	48.69	35.08	37.32	37.82	40.77	66.35	73.37	46.97	44.85	37.97
gene-LOC110686448	76.84	122.65	101.59	98.1	35.13	76.39	186.14	168.21	144.55	58.52	100.75	59.96	533.82	478.16	324.27	498.59	598.49	1797.19
gene-LOC110695045	76.84	67.53	66.08	117.23	95.65	98.93	62.89	70.12	65.87	106.94	112.69	98.81	55.51	77.67	42.03	64.04	66.64	66.81
gene-LOC110715839	76.81	64.72	67.16	88.01	57.88	69.78	33.13	27.3	19.22	58.48	67.06	48.81	83.23	67.87	89.05	93.42	69.46	49.66
gene-LOC110731555	76.79	59.47	77.97	50.18	53.62	51.75	49.22	52.41	51.16	44.17	33.22	36.43	31.86	41.53	46.8	41.02	41.84	64.19
gene-LOC110705046	76.78	48.59	81.98	62.6	64.55	54.62	76.01	78.68	74.87	65.3	63.17	60.66	81.53	66.23	83.1	104.85	97.92	115.82
gene-LOC110733388	76.75	125.14	80.35	95.9	82.33	84.19	49.82	53.52	63.33	80.17	90.04	90.65	73.75	132.76	78.1	59.34	64.15	49.98
gene-LOC110730199	76.73	50.54	80.7	69.72	56.09	67.83	58.74	52.28	45	67.46	55.26	48.36	75.57	60.26	62.95	62.44	62.2	48.14
gene-LOC110715557	76.71	17.14	73.84	31.39	54.99	56.63	17.29	21.52	12.38	3.85	1.12	3.59	26.15	21.17	21.54	4.04	5.13	26.12
gene-LOC110727198	76.68	78.59	83.83	108.06	97.65	80.74	103.03	111.68	102.49	107.22	101.9	103.84	64.07	73.3	64.35	76.97	76.93	69.52
gene-LOC110736335	76.6	65.57	103.91	72.13	85.9	74.15	90.35	79.43	83.55	76.83	94.47	94.51	42.72	77.9	42.69	48.58	44.25	58.44
gene-LOC110706683	76.57	18.83	93.38	44.37	35.95	52.72	65.7	47.94	49.18	65.31	45.09	43.32	145.6	83.39	143.39	128.52	133.48	108
gene-LOC110698273	76.51	66.3	81.1	54.94	92.35	54.36	143.31	122.51	144.91	134.48	172.02	153.42	79.8	143.4	138.51	143.9	158.41	232.24
gene-LOC110686632	76.45	71.79	74.96	67.69	75.84	57.14	81.18	95.2	77.07	47.77	63.42	67.67	27.16	36.81	42.31	37.56	39.89	41.54
gene-LOC110703437	76.24	102.37	21.03	56.5	97.72	66.59	4.98	2.14	10.77	10.22	31.31	31.47	8.44	109.73	17.05	0.56	1.18	15.94
gene-LOC110710683	76.19	44.15	82.67	50.91	23.03	38.64	39.43	36.13	45.66	41.9	43.58	48.75	75.14	30.25	71.83	146.19	84.68	63.55
gene-LOC110703736	76.18	46.99	92.74	48.15	57.18	55.03	75.14	70.51	61.16	62.69	55.9	52.71	67.62	42.32	42.94	45.54	36.3	37.38
gene-LOC110732393	76.16	91.79	69.9	86.48	57.48	77.88	74.64	82.76	77.57	93.48	122.97	106.27	94.04	116.58	77.2	97.09	75.24	66.7
gene-LOC110719382	76.09	54.28	78.44	58.19	50.82	58.39	48.8	36.04	42.81	42.82	52.03	44.91	71.11	63.2	57.8	45.88	40.77	27.2
gene-LOC110687274	76.08	152.71	59.85	81.38	112.23	100.01	91.66	86.44	64.92	27.15	46.42	54.4	7.76	17.56	19.68	6.02	17.38	14.06
gene-LOC110687269	76.07	213.82	84.92	123.08	123.95	118.29	92.38	108.3	114.37	91.28	91.2	114.01	120.61	192.93	143.01	93.74	126.91	92.07
gene-LOC110699648	76	86.16	79.61	63.06	59.55	78.71	51.22	52.54	61.08	72.42	93.37	81.17	89.55	125.92	75.14	60.73	60.64	51.96
gene-LOC110731572	76	75.52	73.68	81.11	93.92	93.61	70.46	76.21	74.18	68.98	57.04	61.41	62.6	74.59	78.74	83.65	82.21	90.8
gene-LOC110713149	75.98	90.86	80.18	69.2	49.83	68.62	49.01	54.86	59.82	62.42	83.11	69.44	87.55	112.09	78.78	62.22	57.74	40.9
gene-LOC110724401	75.93	39.59	89.42	52.08	33.19	58.17	141.37	131.13	94.64	210.7	170.28	86.36	383.78	366.72	295.96	272.68	306.54	544.42
gene-LOC110695910	75.79	47.11	78.26	64	74.16	61.6	74.93	78.65	55.89	82.85	86.15	82.13	77.06	56.29	54.57	57.52	50.1	60.86
gene-LOC110719360	75.78	82.63	95.42	97.18	62.01	70.95	64.31	72.74	61.81	65.79	77.29	78.06	67.21	96.53	66.1	59.68	60.01	47.66
gene-LOC110717926	75.69	29.38	74.75	48.28	50.5	58.69	55.23	47.93	41.34	64.96	56.34	44.07	120.41	60.41	96.69	85.35	97.3	53.23
gene-LOC110729563	75.6	82.66	81.58	105.01	144.28	102.39	59.41	90.59	62.05	69.89	72.09	90.52	40.22	55.83	31.85	50.36	34.05	59.78
gene-LOC110704783	75.51	33.12	53.42	83.54	77.49	81.39	22.37	18.76	32.57	26.25	21.08	18.69	9.98	18.7	19.21	24.26	17.9	69.46
gene-LOC110683180	75.5	70.1	97.92	104.9	55.7	73.58	52.61	44.7	55.59	57.83	59.3	55.96	64.65	86.2	93.56	74.53	73.83	55.09
gene-LOC110734309	75.4	78.26	85.62	77.05	86.06	75.91	46.39	38.32	41.72	40.67	50.6	55.63	22.09	45.4	15.4	17.38	13.48	27.13
gene-LOC110729180	75.29	28.09	74.71	50.47	33.3	39.69	7.84	12.23	9.56	5.42	3.08	6.78	8.94	11.09	9.16	15.18	11.15	21.1
gene-LOC110735157	75.25	48.99	84.91	59.13	85.65	70.18	76.84	68.57	66.21	31.03	47.36	39.9	22.78	20.36	23.71	16.88	13.6	17.81
gene-LOC110700949	75.23	68.5	99.63	46.45	38.46	33.01	76.56	85.09	80.38	24.35	28.13	25.18	31.27	48.05	36.57	18.05	17.95	20.01
gene-LOC110720025	74.95	28.71	63.84	51.39	52.55	48.34	193.28	202.98	169.4	100.53	92.14	106.14	148.48	123.48	114.95	122.12	82.56	121.07
gene-LOC110701578	74.93	38.87	104.79	55.02	43.68	46.74	30.02	37.5	29.21	31.22	20.9	19.12	43.1	29.47	43.23	20.23	18.98	17.51
gene-LOC110737152	74.86	103	73.92	72	45.72	66.82	39.18	44.7	40.98	59.17	61.56	66.62	51.39	99.38	46.43	44.9	33.71	38.06
gene-LOC110714169	74.69	54.38	85.6	80.3	53.42	63.68	89.89	75.24	88.79	40.97	54.23	42.81	44.21	46.18	63.15	50.4	52.18	67.41
gene-LOC110730515	74.64	98.51	79.32	113.6	91.43	100.15	81.82	95.12	98.79	88.5	97.88	95.74	55.89	69.63	74.79	59.09	75.93	72.15
gene-LOC110714760	74.62	40.37	66.22	62.15	77.32	69.3	76.51	62.91	50.26	142.55	130.92	103.77	220.3	117.15	182.84	249.59	244.9	197.47
gene-LOC110710469	74.59	51.44	96.1	41.92	40.04	44.51	60.17	55.68	39.42	59.67	60.76	47.09	92.31	64.82	69.29	56.29	47.36	41.23
gene-LOC110687765	74.54	93.96	78.29	67.62	51.36	72.47	51.51	59.38	56	45.67	50.3	49.71	25.35	59.27	21.21	22.81	14.55	40.13
gene-LOC110696074	74.48	66.52	70.18	68.68	113.11	88.45	69.94	79.11	62.06	94.06	98.34	93.14	64.25	57.53	43.37	51.26	43.96	64.24
gene-LOC110685930	74.42	19.01	83.1	42.85	41.07	37.84	57.52	49.8	45.55	47.31	41.35	32.85	86.86	50.28	91.12	94.19	95.05	66.22
gene-LOC110683554	74.41	80.23	89.06	89.77	65.41	68.36	59.48	58.69	63.38	54.81	46.58	55.21	44.08	65.24	48.49	40.37	40.13	47.92
gene-LOC110711877	74.4	112.01	74.88	76.34	108.99	96.66	43.88	60.69	46.46	47.09	45.04	56.71	20.26	42.02	25.98	18.27	20.85	31.58
gene-LOC110700621	74.33	65.55	74.7	88.28	33.62	52.29	65.41	55.35	72.58	39.77	38.5	37.27	39.06	43.21	57.65	40.62	49.33	45.17
gene-LOC110692931	74.31	107.59	70.36	96.69	90.61	97.49	73.66	90.94	74.95	87.84	94.67	97.22	44.76	60.81	44	47.54	46.6	48.7
gene-LOC110685022	74.28	6.28	87.65	140.76	293.21	107.27	37.68	55.73	90.66	70.06	56.46	38.53	6.71	4.62	15.02	50.33	6.91	190.98
gene-LOC110710827	74.28	83.44	71.68	63.23	67.75	66.5	47.76	50.92	48.44	38.1	35.1	45.34	21.84	45.3	22.2	18.1	19.39	26.55
gene-LOC110694478	74.26	104.34	78.78	71.75	65.56	78.24	58.99	78.7	68.54	64.07	66.54	63.88	61.81	107.97	61.06	44.97	45.56	40.27
gene-LOC110733284	74.2	62.54	61.06	73.11	156.87	96.89	137.45	146.06	119.01	113.15	143.67	99.77	138.75	130.18	132.25	161.78	118.3	205.45
gene-LOC110713696	74.13	19.85	67.43	36.08	27.52	38.27	34.89	24.11	20.64	28.78	28.49	16.16	112.1	69.03	120.74	57.85	101.45	54.65
gene-LOC110730255	74.13	82.02	97.48	113.28	57.59	61.99	63.45	44.77	54.38	51.89	62.81	57.75	52.56	83.53	72.02	61.97	65.01	44.34
gene-LOC110739957	74.12	81.25	79.85	75.05	84.37	74.44	62.05	77.46	63.21	59.21	54.69	66.8	27.89	50.53	30.11	27.17	23.59	40.32
gene-LOC110686150	74.11	79.35	46.03	97.64	52.56	38.44	71.71	43.32	90.64	127.02	118.78	126.18	24.4	41.36	40.46	89.79	64.79	143.22
gene-LOC110682386	74.07	42.83	46.91	67.02	75.67	57.32	53.92	55.7	59.15	68.43	55.86	55.3	26.97	43.24	30.41	40.18	41.68	69.3
novel.1993	74.0126	42.2371	83.1268	70.3165	89.1415	88.6836	65.0705	76.7691	50.029	34.0244	19.2008	17.6117	15.0231	19.1321	21.0269	12.481	15.467	22.0599
gene-LOC110708069	73.95	99.33	76.52	85.05	67.81	87.59	60.4	58.52	61.25	78.29	81.13	80.77	64.78	89.34	50.83	53.58	43.44	46.25
gene-LOC110727502	73.91	139.4	66.05	93.73	114.85	144.17	50.09	48.9	51.44	97.96	115.95	123.43	65.79	96.98	73.7	46.43	49.22	40.47
gene-LOC110729629	73.86	104.92	100.52	77.94	57.89	71.28	41.52	65.09	58.89	62.83	59.78	66.21	44.69	86.34	53.4	32.13	31.07	30.93
gene-LOC110688151	73.73	38.28	79.62	56.59	52.09	54.45	88.94	112.89	99.65	123.72	109.02	104.04	114.25	94.36	108.19	95.81	112.46	98.49
gene-LOC110697254	73.73	105.88	72.34	82.09	83.02	87	63.25	82.85	72.01	75.62	88.03	91.19	40.47	64.29	39.46	35.18	37.59	42.01
gene-LOC110724882	73.7	38.86	77.67	38.44	48.85	46.67	55.96	66.14	46.78	49.11	46.06	41.16	59.68	42.32	59.13	54.24	48.93	48.66
gene-LOC110730928	73.7	55.8	76.78	54.29	82.86	75.57	56.89	76.46	53.74	44.39	36.77	33.05	39.59	40.43	42.33	24.38	32.91	34.65
gene-LOC110703444	73.6	108.18	69.43	73.05	50.02	71.6	45.05	70.43	42.46	55.62	54.08	59.48	22.92	55.36	18.46	18.69	14	29.42
gene-LOC110736492	73.55	52.1	73.14	59.57	58.01	61.39	68.01	68.5	56.9	68.54	65.85	67.34	96.28	70.41	73.65	72.74	79.6	66.89
gene-LOC110699303	73.54	65.99	61.13	51.02	23.93	51.53	28.64	30.91	36.61	61.46	47.92	51.58	46.79	105.62	45.74	24.55	16.78	24.98
gene-LOC110681928	73.5	92.39	66.49	76.69	91.83	83.81	57.82	77.39	58.03	61.43	64.26	69.78	22.14	50.93	27.73	24.16	18.99	29.18
gene-LOC110722057	73.47	136.26	70.27	63.62	154.42	127.36	68.58	79.45	44.69	37.39	46.64	54.37	18.96	31.05	14.71	13.37	13.67	17.6
gene-LOC110707225	73.41	91.94	103.41	150.98	71.56	88.7	67.14	53.65	51.74	53.76	59.38	64.65	36.88	73.57	57.34	40.34	39.42	47.31
gene-LOC110691154	73.36	29.94	67.82	63.34	54.03	42.36	85.2	166.42	89.64	110.92	207.82	91.23	202.89	113.76	171.72	390.49	287.99	212.76
gene-LOC110704245	73.35	68.69	61.15	82.82	77.65	61.95	48.65	52.15	52.02	55.75	70.8	61.82	41.7	60.81	39.17	36.58	36.01	47.21
gene-LOC110738657	73.25	79.68	67.49	74.04	80.14	82.56	64.32	79.68	61.87	52.37	47.69	69.6	18.48	33	19.97	30.61	20.66	38.92
gene-LOC110690988	73.22	93.94	87.06	108.57	67.47	71.88	59.94	39.46	66.73	31.28	47.23	71.47	16.3	48.51	28.21	20.48	32.61	36.77
gene-LOC110711693	73.19	75.28	96.65	84.54	36.63	51.94	41.94	36.26	45.13	29.75	33.2	30.12	33.06	40.5	57.07	35.68	49.32	45.24
gene-LOC110685048	73.07	42.95	80.99	59.84	42.28	47.35	53.99	45.75	54.07	40.49	45.67	38.5	74.27	69.09	73.54	52.67	61.09	52.4
gene-LOC110710251	73.03	31.29	83.67	28.59	37.13	26.19	37.47	39.59	29.5	12.44	19.64	21.36	5.3	11.83	3.36	7.88	6.43	8.08
gene-LOC110708065	73	42.29	70.23	41.82	50.7	49.59	53.77	64.56	46.69	44.51	41.68	35.2	66.76	44.48	56.97	56.68	49.79	44.17
gene-LOC110701081	72.98	32.44	73.31	37.61	37.22	37.94	85.09	61.63	62.81	56.17	41.98	37.06	128.62	81.23	129.39	76.74	93.28	64.42
gene-LOC110716031	72.96	24.95	56.79	33.72	59.06	36.93	44.83	24.85	47.71	76.72	44.8	57.32	52.32	49.26	33.61	18.82	30.82	40.72
gene-LOC110700940	72.88	125.8	73.24	84.47	56.52	94.47	46.1	42.28	51.84	59.12	91.24	89.85	77.71	143.22	67.31	68.12	47.44	46.13
gene-LOC110711827	72.88	103.2	56.05	99.12	99.41	115.38	76.14	89.41	80.99	95.6	103.91	107.77	48.28	96.95	46.26	65.19	61.15	66.78
gene-LOC110684631	72.87	86.24	81.61	106.18	67.96	77.77	60.83	52.48	55.11	67.16	52.59	65.72	39.76	60.47	45.7	39.82	40.57	43.15
gene-LOC110700247	72.81	116.99	67.68	89.65	73.54	119.71	40.8	35.92	47.76	79.01	83.61	82.9	63.56	102.66	63.79	38.31	41.43	38.3
gene-LOC110700413	72.7	84.52	79.35	60.43	70.12	71.56	78.17	79.83	72.74	85.82	68	72.35	99.77	85.65	80.32	98.16	86.48	110.78
gene-LOC110724607	72.69	46.56	99.65	81.66	52.1	66.97	52.85	38.78	46.68	63.43	55.55	52.07	113	73.76	93.24	100.81	90.08	54.92
gene-LOC110700496	72.68	191.38	302.19	12.44	14.77	47.89	76.99	45.07	131.4	62.48	39.33	81.43	40.95	106.7	19.95	21.18	7.41	27.96
gene-LOC110692000	72.64	124.42	55.03	67.24	90.33	86.98	66	78.51	59.62	69.26	107.93	125.32	15.24	45.45	11.73	23.63	13.69	16.94
gene-LOC110721508	72.64	73.04	78.99	71.6	43.09	56.61	70.62	82.72	79.59	82.85	79.74	75.44	40.65	100.91	43.82	37.66	38.44	47.85
gene-LOC110722610	72.52	17.44	129.43	43.78	131.58	105.69	16.62	30.23	23.22	28.03	20.09	19.88	3.29	11.92	7.36	16.1	6.99	8.68
gene-LOC110708799	72.46	62.73	106.21	89.37	33.79	62.46	77.26	80.71	98.47	70.59	0	9.21	55.93	99.15	56.91	6.42	34.16	34.82
novel.3329	72.4235	40.2903	32.6437	38.1065	5.51012	3.38762	86.6846	61.6814	66.4377	39.2072	55.4183	39.127	6.78407	9.00456	5.05282	4.56252	5.43341	6.29488
gene-LOC110708476	72.41	46.38	58.27	98.72	182.06	133.39	86.49	143.82	93.93	93.61	60.09	65.8	17.99	52.55	35.44	52.08	45.77	43.28
gene-LOC110704764	72.27	92.08	66.96	83.75	99.26	77.66	82.56	109.9	89.76	86.13	105.13	119.73	36.27	66.4	36.81	51.64	42.74	54.29
gene-LOC110727343	72.24	141.85	176.25	43.65	48.74	82.71	73.49	80.27	110.04	30.17	52.03	88.69	76.62	243.46	92.42	30.63	67.05	51.9
gene-LOC110705519	72.2	59.64	76.81	77.78	30.17	49.39	85.53	69.79	145.25	58.28	81.7	56.64	62.75	104.21	192.25	114.52	153.26	103.2
gene-LOC110722854	72.19	77.41	56.94	77.41	109.26	80.67	19	27.3	24.4	8.51	11.1	15.63	12.58	17.38	13.57	13.13	11.38	24.06
gene-LOC110711021	72.04	252.92	76.87	183.54	188.43	186.8	39.68	48.69	46.61	124.82	139.59	183.17	62.66	114.51	76.88	86.08	58.6	95.67
gene-LOC110718240	71.99	18.55	88.66	46.6	25.32	34.76	39.17	26	32.3	38.37	39.27	29.48	178.99	101.44	133.34	117.08	110.36	67.44
gene-LOC110730987	71.99	96.39	89.18	77.19	36.27	48.24	36.83	36.31	57.75	50.06	66.3	59.68	141.68	233.9	120.21	100.22	93.14	74.42
gene-LOC110739385	71.93	53.52	81.73	74.76	62.9	73.53	75.08	79.86	70.2	49.57	63.32	53.2	40.45	36.75	45.15	37.89	41.43	51.98
gene-LOC110727060	71.73	28.24	38.66	53.42	59.25	33.55	38.28	46.38	39.43	14.32	8.21	20.46	3.48	5.65	2.94	5.72	2.35	7.51
gene-LOC110712123	71.72	72.25	80.14	94.82	71.12	62.14	79.46	77.03	83.74	54.4	60.86	63.83	41.81	71.45	57.68	47.39	66.35	61.32
gene-LOC110720957	71.66	62.07	83.24	68.51	37.36	54.11	44.46	23.42	39.26	31.96	32.2	36.01	54.46	61.97	56	45.01	41.42	26.79
gene-LOC110737273	71.63	110.82	61.76	122.6	108.58	138.7	40.71	40.69	49.05	105.67	120.7	127.81	79.65	124.29	80.2	92.75	81.05	71.63
gene-LOC110738738	71.52	56.75	60.64	69.51	65.16	67.61	23.43	27.55	25.95	15.75	7.79	13.4	43.79	49.41	49.31	55.92	67.71	106.47
gene-LOC110686926	71.5	45.26	76	36.31	22.19	14.58	135.17	145.44	134.23	16.25	48.03	48.76	140.86	80.58	143.6	233.81	112.4	43.77
gene-LOC110706010	71.42	26.33	77.7	40.69	36.4	39.83	35.36	26.77	25.78	27.81	25.22	23.54	86.28	52.95	82.46	60.83	66.51	60.93
gene-LOC110693455	71.41	184.17	81.46	163.09	119.3	98.72	52.67	85.66	90.85	39.85	38.57	58.92	46.65	114.36	67.3	64.47	96.91	71.16
gene-LOC110736406	71.38	41.31	88.47	53.09	61.08	57.85	55.37	51.25	51.99	52.2	52.22	45.29	71.71	57.61	78.76	61.74	71.19	64.74
gene-LOC110723722	71.36	198.77	68.35	126.73	135.63	117.52	355.36	589.24	685.99	149.12	97.59	132.34	46.88	182.82	57.67	76.05	63.18	70.37
gene-LOC110706665	71.33	134.13	58.79	60.32	106.51	143.69	36.57	42.1	44.36	21.92	19.92	58.91	22.75	53.57	16.19	21.51	21.05	33.13
novel.2905	71.2541	79.0815	138.409	65.7157	106.259	568.611	54.5856	61.8463	77.7157	55.3747	39.3678	48.6119	17.1012	43.9267	34.7152	30.3239	25.9662	15.6147
gene-LOC110736145	71.2	43.84	60.32	44.93	62.73	70.19	52.79	55.95	51	54.27	45.93	43.05	21.27	24.94	18.95	15.09	15.08	21.2
gene-LOC110684537	71.17	43.88	103.32	52.37	44.74	50.49	24.7	22.78	33.63	13.25	17.73	16.31	4.98	9.36	10.04	10.65	4.82	10.05
gene-LOC110736425	71.15	82.82	77.94	66.84	60.39	60.7	33.55	47	37.94	23.48	26.55	30.07	51.75	79.36	60.09	53.63	78.22	59.49
gene-LOC110682056	71.13	73.58	60.37	59	67.25	70.82	49.7	66.02	49.13	37.25	47.6	45.1	29.4	26.65	21.46	15.22	15.48	19.84
gene-LOC110732404	70.96	56.63	88.09	82.21	71.07	53.17	71.85	75.08	87.6	47.02	45.61	55.44	35.77	65.05	45.49	47.58	37.75	52.26
gene-LOC110714562	70.95	47.82	60.83	67.73	102.19	68.93	43.02	55.62	59.51	19.59	23.82	18.13	6.84	19.64	15.7	23.18	15.85	63.31
gene-LOC110721577	70.86	59.8	97.13	49.1	34.92	44.4	38.94	34.41	20.67	39.29	33.99	32.78	83.79	92.63	89.2	40.13	41.52	26.89
gene-LOC110730993	70.85	75.22	78.18	65.86	46.98	48.66	57.87	61.14	60.28	53.62	56.32	56.93	43.2	79.4	38.54	22.35	24.51	25.31
gene-LOC110702646	70.81	37.87	70.53	70.52	64.96	65.59	43.89	47.47	38.38	67.75	57.23	48.39	69.11	48.16	46.06	50.59	65.69	65.87
gene-LOC110723904	70.77	74.78	86.39	97.19	53.82	52.07	50.99	52.3	58.45	42.18	43.17	44.92	45.81	66.1	65.96	50.46	56.81	39.01
gene-LOC110706544	70.76	92.78	82.43	100.08	61.34	58.25	100.14	57.66	76.09	97.77	100.64	112.94	123.02	257.13	115.06	53.2	92.37	54.58
gene-LOC110723959	70.66	40.24	110.29	68.11	100.83	86.83	36.62	19.94	23.44	21.53	24.85	24.09	25.25	38.22	21.57	26.41	28.72	67.11
gene-LOC110685488	70.64	343.94	86.92	78.75	23.55	21.22	30.24	24.6	121.58	8.37	14.07	12.34	11.91	41.16	97.57	49.32	120.15	177.02
gene-LOC110733416	70.64	52.93	65.45	60.13	54.54	53.23	5.53	3.85	6.14	6.14	6.12	6.58	10.36	8.69	6.95	6.22	5.26	12.19
gene-LOC110701174	70.62	64.89	76.17	98.48	60.65	70.96	61.6	69.3	56.98	82.86	73.31	73.16	53.99	70.81	74.11	60.61	62.54	48.54
gene-LOC110731894	70.61	82.88	73.36	101.33	39.71	72.94	57.39	47.46	57.31	54.63	55.96	51.43	48.57	93.2	65.91	42.61	42.46	39.06
gene-LOC110710738	70.58	65.9	94.56	89.55	38.97	56.5	45.49	32.5	49.01	29.67	33.11	30.18	51.47	74.05	72.48	51.09	69.77	51.88
gene-LOC110725149	70.58	96.88	61.98	73.11	91.71	83.18	69.63	113.36	69.16	63.99	71.03	84.45	38.88	57	34.33	33.15	30.08	46.74
gene-LOC110733466	70.57	85.96	82.18	62.73	47.09	77.47	45.28	47.95	54.24	79.9	91.34	78.62	60.21	122.93	59.63	36.57	23.52	20.31
gene-LOC110732956	70.44	52.5	78.17	70.7	62.42	80.89	66.8	49.49	62.04	66.21	59.21	57.64	69.74	59.98	55.42	68.02	53.59	52.5
gene-LOC110734256	70.41	73.93	68.92	0.42	0.21	0.44	58.58	68.44	62.44	0.44	0	0.2	37.34	61.07	21	0.32	0.1	0.09
gene-LOC110694685	70.36	18.39	54.82	0	0	0	84.79	102.73	89.11	0	0	0	17.13	24.03	9.31	0	0	0
gene-LOC110721869	70.34	43.25	81.97	60.68	67.03	59.44	66.33	66.35	61.44	76.99	76.9	64.94	87.81	61.4	68.94	71.69	70.05	54.72
gene-LOC110693822	70.27	48.84	57.33	59.02	68.92	59.89	36.79	42.42	41.8	24.29	15.65	24.2	37.11	27.34	39.18	78.23	45.47	53.31
gene-LOC110702089	70.26	55.15	78.35	38	34.89	46.1	44.88	47.1	43.79	38.02	42.87	38.56	67.9	72.17	53.63	32.41	37.49	36.22
gene-LOC110708236	70.25	60.91	46.54	71	163.56	119.96	24.7	49.69	33.32	16.05	14.41	25.67	6.62	15.17	5.07	9.32	6.49	17.77
gene-LOC110690560	70.24	52.49	71.41	56.39	54.57	66.55	64.58	67.71	52.47	77.9	72.43	63.01	75.16	60.06	64.58	65.29	63.73	48.84
gene-LOC110690456	70.23	29.83	70.63	59.68	43.14	51.96	64.03	52.92	51	53.85	44.07	42.89	69.8	44.62	61.7	68.67	72.71	45.5
gene-LOC110733638	70.12	40	72.36	64.5	58.41	69.47	64.65	60.78	70.7	75.06	84.44	64.38	39.33	36.93	64.01	83.11	48.47	91.41
gene-LOC110730998	70.01	49.87	65.36	76.11	75.01	77.7	47	45.27	39.67	72.45	62.7	59.56	70.02	53.01	44.01	46.6	38.37	30.27
gene-LOC110699253	70	89.43	57.72	132.64	76.24	112.25	61.44	59.75	70.54	121.65	145.12	135.37	94.31	156.76	71.41	108.19	95.24	78.89
gene-LOC110726936	69.95	57.24	77.66	81.64	71.04	83.42	75.79	66.27	59.31	86.96	79.88	73.25	67.9	48.26	52.18	71.82	48.52	54.43
gene-LOC110737828	69.95	46.14	63.14	57.97	34.54	53.66	54.62	74.11	70.43	30.65	29.37	24.13	11.45	25.58	9.81	10.37	10.19	19.13
gene-LOC110688458	69.94	370.99	81.69	132.5	72.21	110.58	19.49	25.24	27.57	15.86	35.47	70.64	58.77	270.68	77.7	29.01	44.38	26.23
gene-LOC110721842	69.88	59.1	46.17	55.6	108.63	87.23	54.2	82.16	47.75	69.93	57.96	76.43	27.17	23.24	23.51	27.83	22.74	31.37
gene-LOC110710707	69.83	127.52	78.94	79.22	64.21	96.53	40.28	45.27	59.11	67.87	82.97	79.37	73.48	123.83	59.05	58.97	44.58	42.33
gene-LOC110729623	69.82	31.93	72.96	76.07	47.88	48.02	29.03	25.37	22.69	23.35	16.36	17.91	12.81	12.81	14.12	22.62	22.14	57.92
gene-LOC110724627	69.77	47.86	72.06	65.94	36.55	46.48	314	285.51	285.85	514	473.76	390.16	622.3	376.47	538	394.11	436.08	328.04
gene-LOC110690552	69.76	34.66	53.59	38.54	60.92	51.5	93.44	123.39	106.83	108.77	88.41	83.91	82.15	59.95	95.71	82.32	84.84	88.93
gene-LOC110688828	69.64	110.52	86.32	76.74	69.27	63.89	42.22	42.42	53.54	58.29	78.82	75.03	83.43	136.28	71.53	62.02	57.16	49.05
gene-LOC110721810	69.51	41.06	75.5	56.23	30.48	41.12	40.8	37.68	36.73	44.49	56.82	44.78	123.64	123.97	90.74	62.7	51.7	47.32
gene-LOC110736341	69.51	59.4	47.69	63.46	16.44	29.09	29.91	35.78	87.61	18.02	19.39	11.91	10.13	12.93	32.12	18.34	17.92	25.82
gene-LOC110712774	69.49	42.27	30.05	131.9	18.73	26.48	27.57	17.26	36.99	39.69	54.65	49.07	48.3	58.21	68.23	57.38	86.99	56.54
gene-LOC110737743	69.49	68.24	79.97	66.45	49.46	57.14	49.21	58.78	65.05	35.81	41.02	46.33	26.31	48.4	34.77	29.21	32.83	30.85
gene-LOC110692508	69.43	81.3	75.71	75.59	85.47	95.75	66.67	83.86	69.74	83.52	79.56	79.45	51.04	64.24	39.87	46.5	36.03	50.94
gene-LOC110697160	69.43	69.97	49.64	93.63	74.08	79.62	53.65	63.64	56.86	96.31	104.12	98.64	64.73	81.53	48.32	54.04	49.12	62.9
gene-LOC110716273	69.38	91.54	63.53	78	72.28	72.68	47.89	43.48	45.8	40.18	57.24	63.89	20.06	38.9	25.42	28.28	32.44	31.69
gene-LOC110700720	69.24	92.63	62.79	70.97	50.89	74.34	33.96	49.58	41.3	63.06	47.29	53.21	28.35	58.37	31.39	18.97	17.16	22.54
gene-LOC110708308	69.2	130.65	62.2	76.12	114.43	105.96	42.46	41.14	32.08	14.03	16.15	22.31	11.94	26.14	17.21	9.59	18.17	25.33
gene-LOC110714234	69.17	49.65	60.3	52.71	42.99	43.22	33.71	34.36	29.26	47.45	43.6	35.58	91.74	78.71	71.61	54.34	49.91	42.18
gene-LOC110702881	69.12	38.23	69.16	57.33	44.95	60.59	66.68	74.3	62.18	94.01	89.32	74.25	100.21	69.27	87.21	80.98	80.72	74.04
gene-LOC110698472	69.09	45.79	57.75	59.49	97.71	71.29	26.84	29.1	26.53	23.88	23.83	23.41	24.11	39.09	22.29	27.19	23.85	39.23
gene-LOC110737089	68.94	44.45	90.66	47.16	39.89	41.76	33.84	24.41	21.9	31.49	27.82	28.86	52.46	40.12	38.51	31.97	34.59	33.2
novel.311	68.9111	66.4808	81.2804	103.13	43.5524	60.5563	55.5325	42.5958	50.8195	45.7462	48.5777	48.3965	49.9248	70.6741	77.5989	51.4836	63.3144	41.5725
gene-LOC110737079	68.91	102.67	69.94	24.85	55.27	69.31	139.72	126.92	111.3	70.96	73.49	92.45	57.8	119.55	45.2	48.07	49.64	82.43
gene-LOC110684111	68.88	104.38	62.77	109.1	174.58	125.3	54.15	55.95	68.23	83.14	90.85	116.56	30.16	62.45	33.7	31.16	38.82	58.01
gene-LOC110719870	68.84	37.05	68.59	60.81	37.82	44.43	44.88	23.21	26.02	43.68	45.15	35.68	77.56	51.98	61.99	54.29	51.7	26.34
gene-LOC110704259	68.83	16.78	66.31	75.21	47.16	88.68	190.37	120.16	238.47	88.18	65.94	21.55	7.92	24.93	22.85	34.95	25.6	9.82
gene-LOC110721545	68.77	85.12	69.15	87.98	80.74	94.14	71.9	72.29	71.01	88.38	95.89	95.04	52.09	63.8	51.18	53.55	49.76	47.14
gene-LOC110692307	68.73	67.72	64.14	44.27	51.12	48.57	44.04	45.83	41.2	23.31	25.34	26.52	18.02	23.87	19.13	14.82	11.86	18.52
gene-LOC110686160	68.7	67.88	85.65	88.07	48.79	54.47	61.51	55.53	64.2	38.86	49.98	42.52	48.04	79.23	53.05	45.52	54.38	40.22
gene-LOC110686838	68.69	65.48	92.66	92.99	46.2	59.49	63.34	60.16	82.92	48.68	53.78	55.95	48.09	71.94	65.57	46.94	53.73	52.41
gene-LOC110707533	68.69	90.49	69.52	79.45	82.84	71.19	74.41	99.39	73.23	74.67	93.33	104.19	29.79	53.87	25.3	47.94	39.42	45.73
gene-LOC110695521	68.68	76.2	74.69	83.38	54.51	63.5	40.59	57.46	57.21	50.43	53.01	53.44	35.94	60.8	53.98	48.01	40.23	53.52
gene-LOC110725619	68.63	36.8	78.38	41.62	27.21	35.04	50.26	53.64	42.31	62.67	53.82	43.77	148.28	108.98	103.09	71.89	67.43	46.29
gene-LOC110724410	68.47	60.41	52.73	27.82	37.63	32.94	2.45	2.74	3.15	0.73	2.14	2.2	0	0.24	0	0	0	0
gene-LOC110735676	68.47	86.93	60.78	84.36	93.52	74.06	47.19	62.81	51.5	68.85	73.37	70.64	55.3	81.2	57.3	42.36	53.77	47.64
gene-LOC110687327	68.38	75.45	79.56	49.36	21.55	33.65	38.77	42.95	51.3	8.66	13.35	8.57	39.79	44.22	121.43	22.82	43.85	42.26
gene-LOC110682962	68.37	42.56	105.63	81.52	61.62	60.55	48.31	48.8	54.46	31.52	33.89	36.33	20.64	29.75	21.79	29.11	19.12	44.17
gene-LOC110711429	68.34	74.2	67.2	49.57	47.6	41.56	44.19	49.71	47.11	22.96	33.09	37.13	15.59	32.23	17.02	12.11	12.65	13.13
gene-LOC110708312	68.28	73.18	57.9	69.3	49.75	49.49	39.66	31.49	42.56	32.92	32.73	39.56	12.15	30.41	21.13	16.94	20.88	28.56
gene-LOC110723836	68.25	48.12	73.1	0	0	0	50.77	61.82	58.84	0	0	0	31.22	48.5	17.51	0	0	0
gene-LOC110723969	68.17	129.01	78.17	79.96	64.52	102.82	45.32	51.46	57.52	75.38	107.74	97.79	96.52	146.98	79.46	78.95	66.23	55.61
gene-LOC110686716	68.13	61.83	58.68	58.66	78.91	77.42	121.9	149.04	114.61	191.29	186.67	134.69	60.32	58.99	57.38	84.78	57.24	69.35
gene-LOC110728950	68.1	67.23	73.08	71.87	47.05	53.8	54.72	58.07	49.12	31.9	40.67	46.17	44.75	60.32	52.99	35.23	42.11	40.49
gene-LOC110701245	68.07	97.36	53.4	42.23	73.36	50.19	69.25	110.72	50.94	22.83	26.56	26.18	16.55	32.35	17.62	23.95	13.88	19.36
gene-LOC110684333	68	34.94	71.34	55.21	37.59	44.78	46.62	29.42	28.41	49.96	46.46	35.39	78.55	53.59	56.73	50.86	41.47	27.06
gene-LOC110711073	68	11.58	28.57	14.45	26.45	3.75	35.52	3.72	150.89	1.35	3.01	3.19	1.32	19.15	25.05	5.05	17.71	9.54
gene-LOC110713339	67.95	52.33	64.55	69.68	49.97	59.93	59.3	64.67	48.46	83.79	76.83	68.8	71.01	61.49	75.54	54.66	48.51	51.82
gene-LOC110722643	67.95	53.22	71.37	52.49	37.43	53.98	30.47	32.53	28.17	33.47	34.62	31.63	52.07	42.51	43.79	33.95	36.25	29.84
gene-LOC110705310	67.84	18.8	47.9	9.93	14.41	16.17	15.72	17.21	17.52	69.3	65.79	36.78	66.55	72.85	64.57	113.71	83.74	101.38
gene-LOC110726434	67.83	143.68	42.48	73.03	103.96	83.08	40.13	35.12	27.15	42.94	26.57	41.5	84.21	133.38	100.75	61.46	90.22	92.05
gene-LOC110730331	67.83	18.59	89.66	80.9	94.99	57.42	27.56	16.37	15.6	24.72	36.97	21.9	22.24	28.3	27.34	67.05	39.22	53.11
gene-LOC110693624	67.78	36.66	49.35	91.8	85.72	68.82	60.23	69.22	61.36	50.64	52.62	55.83	13.5	15.07	13.18	19.7	15.53	26.71
gene-LOC110715560	67.73	63.81	73.44	63.42	51.67	66	35.96	42.11	37.85	33.87	34.46	38.27	26.25	26.15	40.15	29.72	28.05	45.11
gene-LOC110697068	67.7	57.87	35.64	101.74	84.17	120.36	36.3	26.21	68.69	37.49	32.53	32.18	4.12	3.9	6.11	22.03	21.62	32.34
gene-LOC110698116	67.65	69.64	60.98	72.82	53.61	64.98	58.71	66.05	68.48	51.03	66.08	56.15	73.09	88.9	65.49	72.81	62.83	63.87
gene-LOC110683403	67.63	22.89	53.69	53.67	35.51	38.66	137.16	287.18	234.18	158.72	191.06	154.72	63.13	75.66	93.02	229.51	71.79	96.92
gene-LOC110728100	67.63	100.51	78.73	73.33	37.54	48.76	32.5	29.29	43.76	35.07	52.38	54.58	41.62	96.45	32.48	25.6	22.68	26.57
gene-LOC110700506	67.55	71.02	54.48	59.7	76.53	62.12	58.96	77.92	64.22	60.85	69.6	74.86	54.55	67.17	41.81	42.93	38.42	42.07
gene-LOC110715345	67.53	57.75	61.84	60.86	53.61	65.92	58.91	66.36	63.67	48.29	45.27	47.11	74.68	68.09	71.04	47.84	55.97	73.97
gene-LOC110706677	67.5	75.6	72.2	69.95	71.49	69.21	48.6	43.98	47.93	44.02	57.15	66.12	24.39	39.24	16.07	22.43	21.13	21.02
gene-LOC110702539	67.45	30.99	80.37	30.45	53.06	42.98	71.45	89.48	71.19	39.99	32.75	40.23	25.48	22.78	22.31	13.24	14.56	31.65
gene-LOC110713843	67.44	63.35	58.96	85.95	78.25	74.25	77.98	92.35	85.42	63.13	68.76	61.06	49.94	52.48	66.2	79.33	104.08	84.44
gene-LOC110691775	67.43	17.85	77.16	0.64	0.41	1.07	71.37	52.82	45.45	1.21	1.27	0.77	60.08	48.65	34.15	1.37	1.19	1.01
gene-LOC110705731	67.39	75.06	62.08	85.25	124.39	96.24	721.7	662.67	578.87	386.07	338.63	347.07	534.69	409.05	503.05	365.54	463.06	521.03
gene-LOC110702076	67.38	43.37	58.26	39.3	48.39	50.43	32.49	28.87	24.17	50.01	42.78	36.25	102.81	55.69	73.08	58.4	50.18	35.19
gene-LOC110729778	67.38	42.37	91.34	58.55	41.57	46.85	67.08	55.3	40.25	65.66	61.66	50.27	94.55	72.81	119.67	87.12	105.72	76.52
gene-LOC110699676	67.33	89.59	68.15	58.26	43.48	62.89	40.92	59.73	51.48	25.6	29.12	38.65	30.43	64.85	31.17	16.75	26.04	40.47
gene-LOC110739539	67.24	82.07	72.27	73.49	49.54	76.97	55.3	61.84	38.01	63.04	80.13	76.85	173.13	136.1	149.36	130.34	112.8	113.71
gene-LOC110706431	67.22	61.16	68.16	61.78	44.41	47.52	47.04	44.48	59.02	32.88	34.21	35.84	39.6	57.94	46.02	35.85	52.72	35.68
gene-LOC110734423	67.22	74.92	72.36	64.59	65.94	71.36	46.03	43.3	41.88	58.72	65.26	66.46	41.5	60.26	37.2	35.28	36.18	33.95
gene-LOC110690550	67.21	44.4	76.6	53.78	54.51	50.34	48.73	43.33	46.33	36.28	31.08	32.19	30.37	29.58	33.22	21.66	30.81	36.14
gene-LOC110702632	67.08	70.4	79.27	117.28	90.08	85.64	87.12	95.21	76.84	106.47	97.47	95.26	50.03	61.56	55.98	68.46	68.84	63.25
gene-LOC110700376	67.05	109.19	107.72	136.16	72.77	71.85	65.21	69.56	70.64	39.87	47.32	51.54	21.45	42.28	34.76	27.72	39.08	32.88
gene-LOC110727491	66.99	58.16	66.97	54.9	50.56	63.81	39.82	33.77	35.95	43.48	46.14	43.58	34.46	38.93	34.18	32.27	24.69	27.74
gene-LOC110722846	66.98	84.66	51.41	43.93	88.07	21.91	39.34	40.3	31.13	39.25	29.67	28.65	73.05	75.74	81.84	35.5	74.19	110.22
gene-LOC110732440	66.95	85.74	65.87	66.77	87.73	71.23	48.34	58.57	50.17	54.96	60.26	73.3	15.86	30.69	14.56	22.66	17.33	23.47
gene-LOC110703617	66.92	34.41	103.67	39.35	64.56	38.12	74.36	85.95	87.28	109.83	68.11	78.93	60.78	75.16	83.4	87.53	76.93	126.51
gene-LOC110722197	66.87	90.46	75.54	70.9	49.63	69.25	49.31	45.75	55.34	70.63	79.61	80.79	66.3	102.1	57.54	41.4	41.21	44.64
gene-LOC110686136	66.83	69.75	69.02	101.23	82.66	99.01	56.41	49.71	48.65	87.1	100.52	99.13	45.26	58.46	57.74	55.71	54.37	64.46
novel.303	66.7796	83.5771	61.2019	52.441	72.5313	76.0973	48.5197	50.4741	43.8989	68.0632	80.7596	79.8538	48.9898	60.419	30.3841	29.2939	16.2721	20.292
gene-LOC110684084	66.77	42.62	65.56	64.34	51.42	48.3	72.94	72.37	58.81	88.3	80.18	70.89	140.16	77.52	112.17	131.98	130.53	107.1
gene-LOC110728790	66.77	101.1	74.04	65.91	54.39	60.99	47.51	47.44	61.15	60.71	73.24	77.84	66.84	106.31	48.11	49.85	40.67	39.31
gene-LOC110708627	66.62	36.81	58.28	65.27	50.01	54.98	35.1	42.23	37.76	37.15	30.68	35.79	33.77	31.25	35.12	40.11	40.74	55.56
gene-LOC110697790	66.61	79.81	77.75	60.55	50.65	56.21	58.63	58.75	72.1	44.21	43.33	47.82	37.9	64.18	56.86	32.14	42.1	51.77
gene-LOC110712180	66.56	27.11	97.84	51.23	31.3	31.36	54.3	43.01	48.63	46.8	43.4	39.01	84.04	62.23	50.17	40.3	38.75	25.92
gene-LOC110693243	66.5	48.86	91.12	111.42	99.74	64.29	89.63	87.87	54	26.73	29.08	21.77	28.65	32.24	53.34	53.96	28.34	99.88
gene-LOC110720382	66.4	94.55	53.91	53.8	94.71	78.3	37.64	35.02	31.19	29.99	31.26	50.66	82.31	93.31	64.58	44.09	49.44	67.44
gene-LOC110728789	66.38	64.29	90.47	56.18	54.26	53.92	69.11	70.51	81.97	47.26	58.89	54.34	52.83	72.09	67.46	37.95	56.52	46.3
gene-LOC110734990	66.38	61.53	64.89	87.45	103.6	70.72	49.74	100.25	78.94	32.15	18.26	37.04	4.6	9.45	5	10.39	7.96	9.88
gene-LOC110739193	66.38	145.43	76.59	90.65	86.2	91.23	58.97	62.97	69.44	64.04	64.61	91.6	65.61	111.16	59.57	58.16	64.92	62.61
gene-LOC110725618	66.24	116.17	52.37	79.16	74.67	80.92	56.7	69.12	60.04	64.53	64.49	79.81	37.97	62.27	39.62	41.94	35.49	45.8
gene-LOC110693519	66.19	129.23	40.81	117.23	102.49	70.5	20.82	35.22	14.71	5.72	5.99	7.39	11.71	25.98	12.23	6.43	8.23	8.87
gene-LOC110707300	66.17	102.21	67.52	62.37	56.8	76.56	27.46	26.77	40.77	52.19	66.67	62.27	71.06	114.91	72.78	54.1	56.25	47.09
gene-LOC110728170	66.04	80.16	74.09	55.93	47.05	44.72	33.52	36.43	34.59	20.79	25.71	27.11	12.34	28.52	17.08	13.85	15.67	14.57
gene-LOC110727308	65.98	47.11	36.42	62.63	309.66	185.52	229.5	291.02	130.05	95.54	160	157.09	6.88	9.78	10.19	14.12	12.67	25.97
gene-LOC110715276	65.94	44.92	71.79	43.99	53.85	46.82	73.28	93.03	68.65	68.39	66.73	63.57	80.65	63.13	84.63	72.73	75.68	73.51
gene-LOC110707782	65.86	63.68	81.96	73.25	72.15	63.73	63.39	73.33	66.66	49.45	58.01	59.34	57.48	69.01	58.07	43.77	56.66	67.3
gene-LOC110731816	65.86	100.39	62.1	82.86	82.43	98.99	42.27	36.29	45.66	74.2	97.79	102.89	71.38	111.43	58.93	70.99	58.67	56.67
gene-LOC110714507	65.83	51.53	71.44	59.99	89.92	83.11	67.47	72.66	76.99	60.79	52.12	55.65	57.13	68.26	58.37	65.97	68.74	79.86
novel.4258	65.8298	151.559	55.3874	62.9529	96.7064	88.3602	31.9445	48.9658	39.6659	35.2865	30.4118	77.0778	11.5289	39.9843	11.432	7.86167	8.16299	10.5268
gene-LOC110725109	65.77	45.01	35.59	64.44	48.05	58.16	45.4	77.11	45.5	15.84	11.81	8.19	10.36	16.24	8.41	8.21	8.13	14.51
gene-LOC110715843	65.7	70.66	71.48	58.27	49.17	55.57	33.65	34.02	32.99	45.15	37.75	36.79	31.61	45.52	23.09	18.18	16	17.57
gene-LOC110700495	65.69	74.02	102.99	51.13	30.48	69.26	309.32	230.1	438.89	864.13	560.18	482.34	318.01	283.14	359.56	364.32	312.58	290.83
gene-LOC110715478	65.66	51.37	81.62	102.19	58.66	63.65	68.98	60.79	65.24	72.91	67.02	65.73	43.89	49.27	54.99	61.57	58.24	53.25
gene-LOC110699252	65.49	65.03	65.72	95.05	156.48	119.94	54.2	43.36	44.99	37.38	14.37	18.91	30.34	44.92	45.52	45.88	39.5	62.53
gene-LOC110730925	65.46	56.5	53.67	57.86	55.45	52.7	46.7	55.93	53.02	48.94	56.59	62.98	24.16	32.03	23.5	35.78	28.41	29.14
gene-LOC110705463	65.4	57.98	75.71	109.51	61.39	72.81	65.71	55.76	64.53	63.01	63.22	60.54	46.67	48.28	52.75	72.62	65.57	45.54
gene-LOC110715743	65.39	30.7	59.64	40.39	30.17	42.33	54.89	46.81	35.6	56.94	52.83	44.98	68.95	45.45	85.62	73.32	79.29	66.34
gene-LOC110686643	65.36	37.47	63.63	66.36	52.53	59.32	178.55	146.52	171.22	213.59	183.97	162.87	302.82	185.39	401.05	557.98	545.52	530.75
gene-LOC110721664	65.34	74.51	74.63	51.89	81.29	75.98	67.63	86.13	61.39	65.01	66.88	79.1	37.9	58.85	43.69	48.72	47.46	82.47
gene-LOC110709135	65.33	115.57	75.86	88.01	92.44	69.94	58.07	57.16	70.19	61.77	55.82	75.84	63.21	106.1	52.39	56.6	72.6	63.16
gene-LOC110688447	65.32	31.23	66.82	60.54	50.66	52.55	82.22	82.79	67.32	107.16	85.76	76.15	189.33	86.43	120.85	142.02	140.64	111.4
gene-LOC110682539	65.28	59.72	62.13	30.6	15.1	11.28	97.53	113.5	49.54	2.21	2	3.18	6.07	34.31	2	0.38	0.64	0.95
gene-LOC110703229	65.26	72.66	66.6	62.92	80.64	67.41	25.59	47.14	44.23	23.37	19.13	37.13	17.17	30.58	15.76	26.6	18.32	23.07
gene-LOC110702478	65.2	124.18	42.28	582.3	187.5	167.96	25.13	23.01	22.38	35.99	44.02	57.06	5.7	10.58	12.34	53.88	49.35	98.15
gene-LOC110704795	65.12	94.8	69.14	80.76	50.09	63.43	40.81	42.7	51.74	57.78	72.91	73.16	77.27	131.02	63.93	78.02	62.61	45.95
novel.166	65.0772	110.634	52.1557	69.9049	44.831	1.96401	54.4208	54.8435	45.4097	36.8648	8.93253	77.0669	33.7548	56.6953	22.3555	16.5714	9.72537	11.2339
gene-LOC110691390	65.02	51.24	71.5	62.32	39.88	40.97	49.09	44.1	43.18	37.68	37.86	40.61	36.87	56.75	50	36.34	34.73	31.74
gene-LOC110720348	65	74.19	74.39	70.62	59.35	66.4	54.21	59.59	61.36	58.68	47.14	50.48	35.05	57.46	42.95	30.22	30.93	37.44
gene-LOC110717102	64.98	50.39	75.5	53.08	63.41	67.14	74.5	79.74	73.17	73.97	65.52	72.53	61.14	71.11	63.84	55.1	59.96	88.47
gene-LOC110690442	64.97	70.79	79.06	68.22	60.68	55.86	60.2	61.64	67.74	45.86	50.31	52.4	34.47	44.9	38.23	39.39	33.31	38.96
gene-LOC110701172	64.97	37.33	59.27	51.77	42.89	45.41	48.49	50.65	41.41	50.97	53.42	46.57	100.58	74.57	75.27	76.6	80.67	65.68
gene-LOC110706675	64.97	66.33	56.57	48.85	29.63	43.09	30.34	29.4	30.03	24.75	23.98	27.05	20.84	38.86	33.35	26.87	15.9	35.24
gene-LOC110719982	64.92	77.04	35.26	45.77	42.57	22.98	35.26	26.91	31.17	38.87	24.29	37.55	18.53	40.56	16.29	37.44	30.67	51.76
gene-LOC110705063	64.88	29	61.98	52.79	32.89	44.14	52.22	43.97	39.44	35.13	32.18	31.72	62.97	53.2	59.14	54.12	54.29	36.71
gene-LOC110691177	64.81	63.12	49.05	20.45	33.26	22.53	4.45	5.76	6.07	0.51	2.19	3.58	0	0.27	0.03	0.09	0	0
gene-LOC110688623	64.75	37.41	65.23	55.76	49.69	52.79	53.56	55.52	45.24	79.86	57.09	56.97	76.48	59.14	66.33	73.02	74.25	54.4
gene-LOC110737993	64.75	90.25	62.99	60.96	75.89	73.25	58.97	78.59	65.86	51.14	50.61	64.12	26.49	46.88	33.78	21.03	21.09	31.71
gene-LOC110711118	64.48	63.3	80.49	78.33	56.45	51.4	55.62	47.98	80.21	44.4	47.38	43.34	54.68	78.25	67.85	54.4	82.46	65.5
gene-LOC110712430	64.48	58.7	58.15	42.29	68.35	57.36	42.96	55.43	32.36	31.66	32.31	31.5	47.95	42.77	27.76	23.24	19.82	17.28
gene-LOC110717896	64.45	90.72	79.93	64.64	58.05	54.02	39.35	42.13	46.4	50.95	58.83	63.94	58.36	127.47	42.2	37.41	35.95	38.09
gene-LOC110697706	64.44	53.31	73.17	73.32	95.53	99.38	98.82	112.41	120.7	103.32	75.74	86.38	35.7	33.79	35.44	53.73	37.47	53.9
gene-LOC110714595	64.39	105.5	50.59	69.46	81.49	80.77	55.94	76.6	55.32	45.93	54.49	67.39	25.81	38.58	27.13	25.14	24.16	30.23
novel.5251	64.3456	15.5612	73.4998	34.0408	31.1551	53.3517	85.0519	73.068	70.5855	57.0205	50.2399	96.2868	22.2678	51.3435	33.7673	31.7914	0.043155	34.7495
gene-LOC110715192	64.32	62.24	51.99	63.28	80.43	75.98	61.5	69.82	77.92	69.71	65.51	71.84	31.37	45.15	30.37	35.82	30.38	56.8
gene-LOC110726343	64.25	73.33	75.85	100.51	54.43	62.2	55.81	47.81	50.7	50.25	57.25	61.17	47.69	60.01	59.18	50.6	42.65	40.36
gene-LOC110699418	64.24	70.23	48.54	95.84	27.04	22.67	0	0	0.17	0	0.13	0.27	0	0.44	0	0.37	0.27	0
gene-LOC110723135	64.22	68.07	91.03	81.24	56.69	57.36	56.48	54.09	59.2	45.6	54.14	50.02	38.35	60.67	51.38	43.72	42.61	36.65
gene-LOC110728390	64.21	100.23	73.18	71.1	86.22	83.53	61.45	71.6	68.74	64.33	85.55	91.33	65.92	101.53	60.72	57.52	54.95	49.44
gene-LOC110681920	64.19	52.78	51.89	38.83	37.5	42.17	65.79	51.27	60.09	31.81	37.81	36.66	42.44	33.4	33.92	32.87	32.21	36.42
gene-LOC110733585	64.19	26.43	57.88	20.98	41.42	27.38	42.88	48.79	30	10.34	16.99	15.18	8.56	14.15	6.55	9.18	7.97	6.75
gene-LOC110685511	64.15	50.15	78.39	70.42	34.86	36.14	39.55	36.77	41.28	38.71	39.59	36.36	43.29	61.87	49.23	42.09	37.95	31.66
gene-LOC110694983	64.15	33.74	79.57	60.3	59.33	57.07	100.74	115.72	91.41	145.99	130.39	110.35	135.84	89.39	130.09	174.23	169.54	164.69
novel.5975	64.1493	0	77.3507	0	0.123535	0	0.134886	76.5275	19.9454	0	0	0	0	0	0	0	0.124118	0.058175
gene-LOC110721411	64.12	60.76	57.5	82.52	43.1	58.21	43.77	48.55	46.12	46.41	45.79	47.94	29.91	50.91	33.68	31.14	24.44	24.96
gene-LOC110691777	64.05	54.16	64.74	47.31	45.59	58.76	58.01	44.53	47.46	63.58	59.97	58.19	143.71	113.28	100.51	63.37	73.98	59.26
gene-LOC110720642	63.98	76	68.31	50.52	49.36	49.14	57.75	55.86	61.96	47	63.65	59.64	52.09	60.82	41.93	23.91	29.09	27.47
gene-LOC110700316	63.93	44.33	68.55	48.67	70.76	64.47	28.79	40	27.54	31.27	28.05	29.12	104.54	71.6	81.29	61.62	64.05	77.76
gene-LOC110734533	63.88	38.71	51.74	85.74	76.97	70.2	82.69	93.68	97.11	49.93	65.98	54.06	31.13	39.87	34.29	33.13	33.79	41.12
gene-LOC110692134	63.87	62.59	85.99	74.28	59.75	57.3	60.65	66.63	66.26	45.05	44.25	43.92	25.33	42.36	30.26	33.89	34.26	45.52
gene-LOC110701716	63.87	28.27	58.69	29.39	72.64	56.31	68.28	93.35	77.35	51.94	53.82	43.94	43.48	35.46	49.22	31.82	38.27	47.95
gene-LOC110704585	63.83	58.85	62.33	60.49	90.79	82.53	38.18	46.4	28.01	31.56	33.69	32.24	18.58	20.14	15.31	17.46	19.05	15.81
gene-LOC110715011	63.82	60.08	63.87	57.65	52.4	66.99	27.55	27.52	24.15	59.22	76.67	57.68	132.54	111.25	74.52	75.5	45.02	50
gene-LOC110730940	63.78	69.41	65.43	67.55	60.84	73.29	38.49	36.62	33.68	74.93	92.16	74.83	137.66	117.4	87.42	82.08	58.46	62.4
gene-LOC110691981	63.73	53.83	59.9	86.88	51.04	52.02	167.24	179.89	195.06	172.48	90.32	105.93	173.95	155.53	212.71	178.75	212.91	199.05
gene-LOC110736129	63.73	41.35	59.91	51.77	62.9	62.88	91.68	83.32	58.82	63	69.08	66.47	83.42	64.28	64.47	69.64	68.41	84.27
gene-LOC110740228	63.72	152.95	53.83	70.7	57.41	86.93	13.7	11.56	9.14	8.29	9.58	20.98	27.97	49.01	50.88	33.51	38.87	81.56
gene-LOC110713519	63.65	47.09	74.46	69.73	72.28	72.44	59.52	62.88	50.03	91.48	67.42	60.17	49.7	39.4	41.31	46.97	45.63	41.82
gene-LOC110696647	63.62	27.17	71.77	46.7	25.47	35.2	27.13	18.75	15.56	22.03	21.81	17.49	96.9	51.55	81.5	61.51	71.76	64.89
gene-LOC110684920	63.47	96.6	55.45	76.83	91.8	91.75	66.75	72.79	62.35	70.42	104.84	110.51	57.27	70.54	44.65	58.04	62.21	56.68
gene-LOC110705545	63.32	61.2	41.24	111.59	116.11	83.17	175.26	150.68	174.71	152.28	117.3	120.37	50.85	50.03	64.26	94.24	81.12	182.3
gene-LOC110699060	63.26	140.27	59.65	33.71	274.9	256.01	204.74	146.74	245.54	222.55	148.15	144.24	18.53	59.87	37.76	74.68	46.14	92.06
gene-LOC110724230	63.25	58.94	56.13	52.15	67.19	66.66	55.18	62.03	49.06	66.09	78.92	68.59	54.53	48.17	33.96	32.69	24.3	24.63
gene-LOC110712278	63.24	40.63	75.9	52.23	60.36	63.03	99.54	90.21	149.04	62.77	77.45	72.97	27.95	45.53	41.66	41.61	58.32	52.08
gene-LOC110723821	63.24	60.7	76.32	144.66	47.57	37.98	27.48	39.55	82.35	26.36	26.45	21.08	32.86	46.62	79	51.21	57.88	58.42
gene-LOC110688482	63.22	37.35	33.35	86.01	149.38	151.26	98.09	101.13	83.52	38.97	24.1	25.49	0.3	5.98	1	1.91	1.58	7.99
gene-LOC110684102	63.18	167.92	81.33	96.27	55.1	62.04	41.5	24.58	32.6	14.01	26.32	32.05	44.05	150.85	52.28	27.44	27.26	21.24
gene-LOC110730325	63.1	77.12	56.25	67.81	59.91	72.73	68.3	77.09	70.98	86.84	114.53	105.77	64.44	90.46	53.32	72.84	57.34	45.6
gene-LOC110712819	63.09	58.2	75.2	60.28	33.62	39.21	44.15	35.33	58.32	26.59	25.06	22.39	40.4	39.06	67.63	37.65	56.68	52.11
gene-LOC110699301	63.04	41.83	72.94	26.69	25.94	33.31	69.52	78.11	53.04	53.24	46.11	42.22	100.7	75.97	61.17	38.59	39.96	29.21
gene-LOC110731751	62.97	59.14	66.72	54.37	30.28	32.08	38.69	39.1	40.98	36.82	33.2	36.35	34.54	53.97	41.54	28.08	23.65	24.42
gene-LOC110694434	62.89	16.28	75.4	67.34	30.38	21.23	71.51	65.68	41.34	71.93	42.94	36.5	141.52	68.05	165.64	94.34	75.6	92.42
gene-LOC110689383	62.83	91.4	55.05	62.55	62.16	75.61	84.92	101.74	72.97	84.31	99.9	105.89	45.07	69.67	34.49	37.08	32.9	33.72
gene-LOC110731830	62.82	104.62	59.97	63.95	57.36	67.94	43.97	39.09	47.77	61.34	84.16	80.9	68.22	122.36	57.81	54.78	49.1	43.54
gene-LOC110711678	62.72	99.58	59.78	71.3	54.27	61.65	28.93	34.75	36.2	40.22	46.47	51.52	29.97	66.06	30.61	27.71	23.22	23.23
gene-LOC110736413	62.65	32.22	76.9	48.32	46.76	42.64	99.47	93.71	77.76	72.13	65.22	58.19	102.65	73.43	94.86	76.17	93.37	69.92
gene-LOC110696048	62.63	67.17	66.77	95.89	51.68	63.96	52.77	51.14	59.96	79.48	68.56	61.75	80.15	110.77	114.89	79.43	93.03	84.63
gene-LOC110708681	62.62	33.97	63.3	44.64	39.9	42.91	50.41	40.97	46.75	45.27	46.46	40.38	55.91	45.59	54.05	47.32	49.03	40.18
gene-LOC110691720	62.6	62.95	56.41	82.82	72.11	74.58	63.43	76.42	76.32	82.89	76.54	79.6	37.94	52.27	29.93	49.91	41.04	38.82
gene-LOC110717454	62.59	33.44	72.79	61.4	41.27	56.42	56.94	50.14	43.47	60.48	55.09	53.02	64.99	62.23	52.9	59.04	50.96	39.25
novel.30	62.5562	38.406	63.4744	67.8434	48.9411	41.6343	85.4123	90.11	84.2802	67.0742	53.4373	53.4552	45.9579	53.4439	60.3952	63.8517	79.5062	94.4584
gene-LOC110698587	62.55	37.34	60.13	39.67	23.89	32.62	47.15	33.9	36.87	79.13	63.11	43.7	141.75	86.63	121.37	69.27	88.72	39.47
gene-LOC110701083	62.55	37.24	59.93	67.49	102.44	79.12	80.48	98.23	87.67	79.94	54.74	78.24	26.27	35.59	29.32	39.43	38.8	63.61
gene-LOC110691556	62.53	45.03	62.79	27.96	17.86	18.6	29.94	43.02	37	24.15	18.79	21.1	45.92	42.31	43.77	18.8	19.4	18.72
gene-LOC110703252	62.53	61.64	63.52	72.17	67.02	79.55	72.29	77.39	83.69	71.48	64.32	64.5	32.41	49.87	30.99	38.07	32.4	61.53
gene-LOC110729132	62.49	52.91	66	50.78	57.45	58.93	62.42	59.17	51.75	56.49	59.14	57.31	53.32	65.72	53.76	45.12	49.18	45.03
gene-LOC110732741	62.42	55.59	73.42	63.3	57.92	60.45	50.61	44.78	43.28	43.66	50.95	55.47	40.02	44.4	31.26	30.36	22.81	28.99
gene-LOC110699566	62.38	82.39	54.95	55.61	53	53.3	49.42	52.81	48.93	43.74	44.13	49.15	24.04	47.98	27.76	20.72	20.49	23.26
gene-LOC110700494	62.38	476.79	39.47	27.44	53.78	152.98	30.42	22.49	51.61	59.1	54.92	104.56	120.33	712.9	117.83	32.1	25.03	24.5
gene-LOC110688988	62.36	47.5	63.36	78.4	79.25	75.81	136.71	135.57	135.06	198.01	200.27	160.24	154.7	105.05	157.93	199.4	180.26	125.82
gene-LOC110729362	62.36	87.52	52.05	57.07	62.89	64.22	63.26	80.36	61.92	52.43	60.77	88.85	23.58	64.73	19.53	15.42	16.64	29.58
gene-LOC110726458	62.32	71.33	81.61	69.61	48.96	53.46	34.49	35.34	42.73	63.53	100.1	61.42	77.14	111.63	61.8	65.23	47.52	52.36
gene-LOC110728530	62.28	50.9	65.45	39.55	44.54	42.83	42.15	32.02	37.15	22.78	27.65	30.88	17.03	14.15	13.8	12.29	11.29	9.07
gene-LOC110724699	62.2	89.53	74.91	82.79	74.88	63.15	30.78	62.52	58.57	32.44	29.43	42.02	34.64	69.11	39.47	39.45	49.71	45.6
gene-LOC110695504	62.18	70.41	91.8	86.49	69.97	66.5	55.77	55.37	60.34	54.12	58.7	61.75	41.18	61.32	56.38	45.26	43.35	41.19
gene-LOC110696290	62.12	66.06	71.41	59.4	33.22	47.62	29.97	27.38	31.11	29.83	34.38	34.49	34.19	71.53	27.19	27.12	23.49	24.17
gene-LOC110707967	62.12	35.01	64.78	35.23	25.87	30.24	35.86	30.43	25.22	36.22	30.82	25.87	103.28	68.66	80.18	58.59	62.54	34.5
gene-LOC110732183	62.01	28.39	50.48	87.75	84.26	127.15	49.42	57.78	42.63	22.62	33.43	25.67	8.2	11.39	12.32	24.69	27.47	21.64
gene-LOC110695082	61.95	52.22	60.13	49.07	48.96	50.17	49.02	47.41	46.82	48.08	45.87	40.13	48.93	40.93	40.96	38.25	40.85	35.23
gene-LOC110723886	61.95	43.3	91.35	22.1	31.67	57.47	22.29	19.92	16.62	24.96	16.37	23.41	44.68	47.47	30.25	30.19	38.02	44.88
gene-LOC110682517	61.93	47.64	74.92	40.32	46.2	41.99	50.86	54.04	53.07	39.54	38.94	35.1	33.92	38.62	28.5	22.27	16.06	28.09
gene-LOC110721076	61.93	41.24	62.35	49.08	47.53	53.38	56.86	54.55	47.23	56.47	51.93	45.32	57.49	37.94	36.36	45.52	41.71	35.66
gene-LOC110733058	61.93	52.81	79.37	48.84	34.5	47.15	26.75	18.35	21.31	21.51	35.38	32.77	15.89	44.16	19.6	15.17	17.32	24.2
gene-LOC110686163	61.89	55.22	67.99	29.64	37.72	29.35	44.1	40.79	45.78	20.42	17.1	23	39.45	57.94	25.58	10.76	9.25	14.56
gene-LOC110687202	61.87	66.33	30.16	112.13	217.99	136.3	30.63	38.5	27.13	5.73	8.82	7.25	8.5	21.12	8.4	11.96	9.12	20.35
gene-LOC110716456	61.84	78.34	62.44	68.71	82.64	69.2	29.39	34	32.04	8.71	9.27	12.1	8.25	14.76	5.54	7.74	5.18	11.14
gene-LOC110739532	61.83	49.34	70.71	43.71	62.03	57.38	42.31	34.86	29.85	38.71	38.57	33.53	77.95	51.37	68.17	55.11	53.27	45.15
gene-LOC110701227	61.77	99.42	64.03	86.88	90.36	91.4	129.49	225.62	318.58	739.66	558.01	473.15	229	243.98	289.51	705.03	629.98	592.85
gene-LOC110686651	61.74	49.4	48.44	48.56	63.21	57.81	51.27	57.33	42.19	59.7	66.81	66.11	52.69	39.61	35.87	40.96	30.16	37.87
gene-LOC110705420	61.74	41.93	79.92	48.88	29.67	43.36	55.86	43.09	52.28	29.12	31.04	29.06	54.8	40.74	64.24	67.79	62.12	55.97
gene-LOC110733408	61.64	82.21	64.94	60.95	81.27	76.01	59.67	71.87	65.72	67.01	73.46	79.7	35.24	56.97	32.11	40.99	30.42	41.56
gene-LOC110690412	61.58	44.77	66.6	63.71	63.63	60.14	89.86	102.94	150.52	67.8	91.37	83.78	41.8	54.79	66.15	61.11	75.9	84.86
gene-LOC110720834	61.58	130.29	49.27	49.99	70.75	78.49	42.7	58.96	41.5	38.26	41.01	52.99	22.84	49.1	21.95	18.38	15.75	24.49
gene-LOC110731213	61.56	102.94	71.56	31.81	61.93	55.98	101.48	68.39	103.97	82.42	60.44	69	88.05	82.5	133.96	108.42	139.69	150.9
gene-LOC110739214	61.53	39.34	60.09	41.27	56.96	54.59	21.55	34.49	21.72	18.31	20.64	14.66	5.62	5.9	5.56	2.53	3.8	3.73
gene-LOC110698664	61.49	65.83	62.97	66.88	55.88	68.85	64.37	64.01	75.29	58.91	56.55	58.79	28.47	52.73	34.19	33.85	28.6	43.84
gene-LOC110732712	61.49	20.78	90.62	78.6	26.36	39.39	69.09	46.72	68.34	35.02	32.37	23.13	19.53	29.87	16.17	27.37	33.49	25.04
gene-LOC110687776	61.42	97.63	93.48	61.09	73.26	54.3	51.83	43.89	45.8	35.44	44.44	53.65	22.16	38.69	16.99	17.34	8.87	22.08
gene-LOC110690915	61.32	65.2	44.62	101.68	19.85	36.41	29.55	18	28.25	17	12.29	15.08	24.67	21.62	17.47	24.64	22.27	20.98
gene-LOC110706979	61.31	113.36	52.03	77.87	94.09	86.88	49.34	63.66	55.34	63.04	78.19	92.35	34.71	64.97	32.5	33.99	33.67	39.66
gene-LOC110711458	61.29	46.94	63.09	51.68	61.3	68.08	39.75	43.18	37.42	54.16	52.44	45.19	50.2	41.17	40.57	35.81	36.68	33.03
gene-LOC110696754	61.28	57.89	58.32	56.15	74.39	71.41	56.96	51.54	45.84	60.62	80.21	70.95	46.01	51.9	39.59	30.14	20.08	23.95
gene-LOC110697078	61.19	43.94	60.62	48.65	65	42.4	47.88	50.07	52.91	33.41	32.35	35.61	18.12	26.12	16.72	15.23	12.35	30.62
gene-LOC110732379	61.19	69.79	63.42	79.16	73.14	72.43	61.81	68.76	68.96	47.67	50.69	56.99	36.98	49.99	43.54	45.39	46.72	63.08
gene-LOC110685903	61.11	150.62	36.22	79.5	242.56	160.65	73.24	124.86	65.93	20.69	22.03	36.31	1.43	11.51	1.07	2.33	0.81	2.24
gene-LOC110695749	61.01	58.39	65.55	54.08	34.16	46.17	43.94	46.94	48.76	55.67	78.08	68.24	77.4	107.4	61.21	49.01	41.75	35.77
gene-LOC110731832	60.98	24.24	56.16	41.73	35.4	30.13	28.98	25.29	31.09	22.08	19.28	16.01	16.81	11.32	21.28	25.13	25.84	32.08
gene-LOC110681946	60.97	30.31	65.38	42.97	32.7	39.46	61.13	63.52	50.51	56.06	58.1	45.16	67.48	59.84	60.26	44.16	36.11	44.42
gene-LOC110720418	60.97	86.78	65.44	59.99	64.87	55.16	54.9	69.66	61.37	46.45	48.1	57.62	37.49	63.51	37.58	36.92	36.59	40.39
gene-LOC110706523	60.93	65.36	75.86	77.17	307.75	155.43	261.36	241.51	316.65	465.85	464.09	416.12	112.74	190.34	145.29	100.48	173.28	79.12
gene-LOC110722837	60.88	36.1	51.53	57.12	43.15	35.89	71.73	116.35	72.7	64.97	61.98	60.62	66.03	73.86	40.81	69.36	24.84	104.24
gene-LOC110709639	60.84	56.38	44.35	51.57	88.49	74.66	112.28	135.61	112.15	118.27	120.31	117.51	92.5	81.11	79.78	90.66	101.32	121.36
gene-LOC110689144	60.74	91.87	62.67	105.84	114.64	119.18	73.08	91.05	77.63	112.13	85.97	106.73	22.85	26.31	35.53	32.86	24.86	46.13
gene-LOC110734255	60.73	80.31	68.05	0.17	0.46	0.12	61.53	57.34	66.37	0	0.22	0	25.35	53.95	20.25	0.05	0.44	0.42
novel.4544	60.7116	29.8652	62.6716	69.5302	55.0546	52.9856	1.89011	3.25777	5.84861	5.14243	6.69	4.95896	14.6446	30.06	17.2128	16.2614	11.6183	53.7943
gene-LOC110701755	60.69	63.09	76.58	63.16	35.47	46.64	59.79	64.57	58.03	48.17	43.37	36.01	35.32	59.32	42	33.87	26.48	32.8
gene-LOC110717634	60.68	39.09	57.47	56.28	46.95	55.95	30.94	27.09	25.32	45.75	39.42	36.42	67.16	38.11	44.64	54.36	52.41	39.51
gene-LOC110738749	60.66	23.91	71.23	34.8	24.06	39.92	35.67	14.84	19.18	31.7	29.5	24.2	56.74	41.67	55	34.69	33.68	18.77
gene-LOC110730220	60.64	49.8	59.75	46.32	62.37	58.49	61.52	77.66	56.04	66.46	63.05	62.24	59.73	41	42.5	53.82	46.99	41.39
gene-LOC110705618	60.57	59.09	57.82	63.66	59.66	70.49	50.66	55.28	56.33	41.5	46.08	49.26	19.01	34.5	30.93	23.66	24.27	27.84
gene-LOC110718372	60.51	30.85	54.99	146.15	102.29	108.48	151.9	140.44	119.27	214.57	146.3	141.56	129.77	97.36	108.76	168.8	152.47	182.85
gene-LOC110706069	60.49	54.06	66.5	89.28	91.86	86.94	57.08	54.83	53.4	68.45	80.04	81.22	47.77	55.35	50.18	61.09	51.11	54.45
gene-LOC110720911	60.45	31.81	64.47	46.23	24.5	33.58	53.06	50.9	41.59	89.51	82.06	70.26	151.04	106.21	111.31	94.19	103.8	77.12
gene-LOC110711696	60.42	72.42	58.59	65.17	70.81	72.68	63.92	69.67	65.19	73.79	76.98	83.99	39.3	56.77	33.2	36.28	31.12	35.97
gene-LOC110719589	60.41	51.1	60.27	63.96	66.58	66.79	60.13	75.24	63.16	80.66	74.6	67.8	50.63	55.91	41.88	38.1	39.11	46.97
gene-LOC110684107	60.3	63.51	78.01	58.26	35	49.71	49.96	57.02	60.95	64.09	74.85	72.27	81.7	101.2	65.33	54.39	56.8	39.59
gene-LOC110700414	60.3	75.27	42.03	70.84	102.12	85.6	36.84	42.62	45.94	28.71	18.66	20.42	31.52	49.39	33.98	62.97	46.76	57.62
gene-LOC110714433	60.28	29.19	43.17	90.73	101.44	94.43	107.02	101.1	62.91	88.53	68.53	75.33	16.46	26.96	15.83	30.02	46.78	44.05
gene-LOC110711954	60.26	55.43	80.6	66.7	46.6	51.67	63.52	70.32	81.08	39	40.65	38.39	38.31	42.3	59.21	41.86	44.38	53.63
gene-LOC110728958	60.26	48.38	65.39	36.82	42.59	54.63	93.31	109.38	74.03	34.11	30.93	39.85	21.53	32.09	19.86	10.21	12.12	15.76
gene-LOC110694674	60.24	53.67	53.76	50.87	54.43	58.65	46.79	53.86	47.33	51.62	43.2	45.27	48.22	41.66	48.23	36.4	40.83	36.51
gene-LOC110714205	60.23	58.95	80.41	71.39	60.58	61.17	74.63	83.6	79.93	78.73	80.55	85.32	46.87	78.85	48.79	53.25	46.16	52.45
gene-LOC110737077	60.1	15.61	62.1	284.4	345.23	253.84	62.84	45.98	99.86	68.75	60.1	45.89	13.25	15.24	11.94	48.76	15.06	52.63
gene-LOC110702161	60.07	38.08	46.91	56.39	78.36	73.66	64.39	65.05	49.68	80.26	67.61	72.57	46.06	32.61	46.45	66.93	52.63	60.99
gene-LOC110687424	60.06	54.62	71.7	62.52	48.1	57.51	55.65	66.49	64.75	51.71	46.19	40.91	34.58	41.96	38.56	31.01	29.07	36.32
gene-LOC110693992	60.01	413.58	80.69	74.17	98.75	126.84	21.67	34.75	18.79	13.33	10.73	32.12	11	64.36	5.19	4.01	6.79	27.22
gene-LOC110736422	59.95	47.89	57.21	57.38	60.22	65.7	59.67	46.13	58.86	47.68	53.2	49.24	31.22	31.67	33.57	27.35	28.78	31.94
gene-LOC110683155	59.94	17.8	61.97	4.7	4.41	5.6	56.73	47.42	40.08	1.65	2.7	3.91	76.36	48.92	55.11	11.26	14.97	5.31
gene-LOC110693222	59.93	29.34	54.04	24.79	34.37	30.51	175.79	136.64	138	212.4	183.27	180.68	229.4	140.63	226.34	183.73	186.55	186.77
gene-LOC110700698	59.91	65.55	59.22	79.4	43.61	51.86	51.26	47.9	50.71	42.94	42.06	44.36	41.54	56.51	56.39	42.23	38.51	35.63
gene-LOC110701271	59.91	54.23	61.87	56.4	69.34	53.05	60.79	70.42	74.32	43.19	41.33	44.64	56.08	56.02	67.88	48.57	57.78	65.99
gene-LOC110720861	59.86	54.28	78.31	59.65	64.62	53.11	48.86	50.56	50.49	40.4	37.34	36.29	33.65	52.88	37.08	27.44	28.47	31.98
gene-LOC110738112	59.82	19.98	58.71	84.13	74.16	69.87	71.81	67.32	51.06	32.55	26.14	38.72	98.45	76.64	71.85	104.38	91.25	207.41
gene-LOC110728004	59.81	105.51	76.6	102.61	60.37	101.74	46.17	41.33	63.58	65.39	99.05	97.97	88.88	145.36	91.69	74.22	68.69	65.79
gene-LOC110696143	59.77	24.17	89.08	73.7	206.62	105.25	14.69	9.1	11.33	7.95	7.08	6.49	6.7	27.02	11.23	2.51	3.36	6.21
gene-LOC110735020	59.76	61.59	44.25	74.08	82.57	70.38	55.36	50.53	38.25	19.99	27.94	32.72	5.46	16.11	6.07	6.16	4.75	9.81
gene-LOC110708686	59.75	81.16	66.83	64.47	63	67.43	52.89	51.82	50.01	44.36	54.26	61.51	23.95	48.94	29.34	27.39	22.42	24.15
gene-LOC110699250	59.73	62.19	60.66	47.93	47.4	52.7	6.52	4.51	4.93	5.05	2.92	5.39	22.2	20.08	11.45	5.86	6.11	22.15
gene-LOC110709763	59.67	50.29	80.96	67.47	45.38	60.98	47.61	32.13	40.91	50.27	47.19	49.75	74.8	54.06	63.09	73.03	50.31	31.3
gene-LOC110733187	59.61	49.59	54.32	66.73	88.66	83.32	57.73	61.87	49.87	87.46	86.17	76.68	74.44	47.7	49.06	74.77	62.11	59.73
gene-LOC110733331	59.59	51.02	46.97	93.77	151.27	82.79	75.1	112.19	108.42	113.78	103.2	106.13	110.93	105.27	198.88	248.99	198.95	201.74
gene-LOC110709854	59.56	88.27	48.72	73.85	67.23	63.59	36.83	58.67	53.38	26.91	26.34	39.16	36.77	72.98	38.06	31.66	41.87	38.22
gene-LOC110702217	59.53	56.19	55.76	61.88	54.05	57.93	14.36	10.22	9.99	9.97	8.89	10.87	29.27	26.39	31.5	26.94	30.77	51.64
gene-LOC110706917	59.5	82.36	40.86	43.77	85.96	101.41	33.51	40.25	30.3	19.87	15.96	26.27	41.3	75.96	54.97	12.9	12.08	27.01
gene-LOC110683426	59.45	73.53	58.32	55.61	65.08	71.39	45.82	60.09	54.47	53.08	59.39	72.55	36.73	52.25	32.9	33.63	28.12	27.54
gene-LOC110683731	59.39	81.03	60.86	90.64	59.48	86.39	65.44	67.73	79.31	106.6	149.3	122.81	115.33	140.89	81.3	128.7	90.73	61.74
gene-LOC110690671	59.39	22.07	42.38	161.25	35.63	78.34	108.82	35.77	241.37	586.74	388.55	180.2	290.21	122.25	349.22	823.82	514.73	1012.29
gene-LOC110733835	59.28	67.2	48.21	40.05	64.8	64.84	21	25.48	17.31	28.13	26.52	28.65	43.15	36.55	25.21	27.02	26.53	25.14
gene-LOC110723323	59.22	110.14	66.82	44.01	120.23	94.18	44.15	61.48	52.44	82.89	38.75	84.86	21.73	64.88	43.83	20.26	39.46	31.98
gene-LOC110683006	59.18	34.85	59.23	50.95	54.1	51.66	39.84	36.14	39.4	29.94	34.25	26.24	34.08	51.04	46.91	33.73	31.39	35.06
gene-LOC110695216	59.18	50.46	47.25	34.65	46.67	45.35	32.96	35.69	23.84	20.06	24.56	26.22	11.12	15.58	11.48	6.35	8.98	10.75
gene-LOC110691519	59.15	90.82	62.06	61.26	42	51.54	34.59	41.51	46.35	55.95	70.45	63.66	77.11	109.82	60.87	55.55	58.27	44.38
gene-LOC110735413	59.14	90.13	69.04	89.03	112.42	98.92	45.3	48.7	43.15	75.14	86.4	97.74	24.71	47.07	35.44	33.55	35.21	36.58
gene-LOC110738977	59.14	54.88	60.6	52.26	55.39	50.51	49.25	59.56	44.48	49.14	41.04	43.37	29.18	32.18	25.8	29.44	27.16	36.2
gene-LOC110706136	59.09	40.28	53.69	52.18	71.29	64.21	47.88	50.52	40.59	62.76	63.58	58.42	62.38	43.33	44.12	62.73	51.99	50.13
gene-LOC110711113	59.08	67.46	90.89	83.24	36.15	43.98	49.82	49.67	56.14	46.48	40.94	43.59	47.91	60	51.95	43.54	47.12	35.72
gene-LOC110716809	59.07	59.23	70.45	77.52	54.91	57	52.34	51.57	50.04	40.5	49.75	50.66	41.41	49.66	50.15	35.78	37.38	34.3
gene-LOC110705071	59.02	64.32	56.97	66.08	79.14	77.92	52.04	62.32	45.77	47.94	55.23	62.55	31.44	50.39	28.03	31.56	34.88	38.52
gene-LOC110726424	58.95	46.43	73.75	48.61	30.17	34.77	48.61	53	58.8	23.11	23.6	20.09	21.72	30.01	36.43	21.1	25.27	34.39
gene-LOC110690641	58.91	31.73	86.8	96.31	68.71	76.77	73.84	70.25	87.17	51.92	52.42	47.38	48.18	61.39	83.37	59.47	68.29	107.49
gene-LOC110723416	58.9	22.3	37.17	103.11	156.9	106.54	65.22	81.29	67.49	40.18	32.7	29.91	6.12	12.23	4.85	19.67	12.84	30.14
gene-LOC110706995	58.86	267.67	15.25	3.5	17.51	71.57	28.36	4.47	49.37	11.34	85.71	154.99	8.63	202.34	2.21	9.97	46.17	0.9
gene-LOC110734442	58.86	42.5	60.03	57.61	30.68	32.18	32.13	28.3	33.79	20.95	22.54	20.08	17.99	21.05	25.98	19.73	25.39	19.4
gene-LOC110718304	58.81	27.16	59	35.95	44.42	44.06	16.5	17.11	12.29	11.68	10.14	9.81	10.18	11.76	13.95	17.68	17.09	28.21
gene-LOC110710321	58.79	65.72	57.12	83.59	69.38	96.79	48.45	57.33	60.14	87.73	123.13	108.01	86.63	107.82	52.69	83.57	62.28	45.71
gene-LOC110715502	58.79	53.07	80.4	54.01	39.74	50.48	47.75	38.22	49.51	51.05	54.49	55.27	37.84	74.76	36.89	23.05	23.12	33.83
gene-LOC110711377	58.77	85.61	63.57	78.63	68.01	79.21	43.88	37.12	42.63	68.83	72.94	67.42	51.9	89.38	52.22	58.61	49.49	46.15
gene-LOC110739988	58.77	19.75	65.26	27.87	27.71	30.13	69.89	55.84	72.38	63.1	52.27	51.76	102.99	71.06	120.35	51.07	59.01	71.32
gene-LOC110686970	58.76	29.89	58.94	48.72	30.35	34.62	74.66	71.88	65.3	72.01	71.99	61.02	111.22	97.4	124.05	104.91	111.7	110.2
gene-LOC110687830	58.74	44.64	63.53	44	39.28	49.78	44.16	43.27	49.76	29.54	31.39	31.18	48.37	50.91	42.04	27.82	34.52	46.91
gene-LOC110733600	58.69	88.71	54.68	65.46	85.23	82.5	67.75	83.34	77.59	59.82	72.18	89.22	41.35	67.56	37.98	38.26	33.23	43.97
gene-LOC110696637	58.64	32.86	67.92	7.63	25.68	8.77	33.9	26.57	42.88	2.25	2.44	3.3	10.99	19.36	9.46	1.54	0.96	2.03
gene-LOC110732523	58.63	40.84	61.62	48.93	30.56	38.93	38.57	33.84	30.73	31.99	30.3	29.79	74.38	57.56	54.91	45.24	43.22	34.45
gene-LOC110712610	58.62	55.54	51.23	39.95	35.36	52.97	19.08	16.4	19.57	17.08	23.32	19.37	69.38	67.7	48.38	15.25	9.99	25.67
gene-LOC110730679	58.61	64.11	80.54	78.3	41.11	44.76	50.13	44.47	50.14	33.36	39.08	39.67	47.09	60.7	48.62	50	45.15	35.46
gene-LOC110727066	58.57	59.7	56.43	77.38	30.86	42.77	49.66	56.9	66.75	42.16	39	38.99	30.76	46.36	45.02	32.43	38.71	33.99
gene-LOC110690304	58.54	59.69	52.47	48.38	79.13	79.45	53.32	53.27	49.45	66.11	68.25	68.72	49.34	49.56	36.67	31.06	27.57	33.42
gene-LOC110704938	58.53	53.24	95.89	60.52	51.15	51.31	68.99	65.18	60.3	51.29	38.58	39.51	45.74	48.73	54.58	24.68	30.69	32.91
gene-LOC110685195	58.51	46.14	55.45	50.41	33.78	32.42	16.39	23.84	25.72	11.01	8.24	9.6	43.09	49.75	42.48	49.97	49.55	69.86
gene-LOC110739969	58.48	19.11	56.83	43.39	34.16	41.5	34.05	23.19	23.2	29.52	32.44	22.82	94.37	45.33	71.26	74.42	89.24	61.67
gene-LOC110708306	58.38	88.89	54.19	56.2	47.29	52.92	54.58	59.13	53.74	44.48	47.36	50.54	32.43	51.57	31.54	28.81	24.94	27.89
gene-LOC110684305	58.32	30.44	60.37	44.54	27.9	31.59	34.63	28.31	24.77	15.16	13.52	10.13	28.86	26.31	28.21	14.32	21.28	24.53
gene-LOC110737430	58.32	94.54	76.55	80.45	65.06	72.62	39.66	42.61	54.75	65.02	86.21	79.48	88.88	120.55	84.84	82.95	74.48	58.68
gene-LOC110716196	58.28	33.21	59.04	56.16	54.92	58.46	48.27	50.35	41.28	60.72	57.8	50.18	52.58	40.55	39.84	43.72	38	52.41
gene-LOC110720128	58.28	53.62	53.9	49.97	18.23	28.61	4.94	6.44	6.82	1.25	2.03	2.49	84.45	98.73	45.77	7.77	2.44	28.25
gene-LOC110733464	58.25	45.3	56.09	45.45	35.74	39.41	52.44	59.98	44.68	57.05	52.17	48.11	88.87	65.31	73.44	53.37	64.07	59.42
gene-LOC110739080	58.25	80.02	43.04	49.94	74.71	69.81	44.82	53.98	41.77	51.08	62.4	72.01	28.98	47.33	25.19	24.61	21.63	27.11
gene-LOC110696399	58.23	50.91	54.39	79.88	53.85	55.15	51.87	43.64	45.1	53.78	53.47	48.19	62.1	56.31	54.09	65.57	52.28	73.71
gene-LOC110736921	58.2	29.98	57.98	41.55	31.73	32.43	33.13	27.98	22.3	25.79	26.88	22.99	49.95	33.8	42.38	33.46	37.8	29.31
gene-LOC110688723	58.14	69.81	72.52	49.48	87.04	71.31	54.84	66.48	54.63	29.08	27.24	40.09	13.04	25.29	11.15	11.58	11.28	14.66
gene-LOC110740033	58.14	55.41	83.91	77.98	43.27	54.41	48.92	37.52	54.69	34.12	38.04	32.23	54.1	49.49	73.19	53.45	72.1	55.19
gene-LOC110711800	58.12	56.28	50.64	49.58	40.71	58.37	27.31	27.36	25.18	50.82	62.84	53.75	125.26	107.33	82.07	77.34	46.4	51.5
gene-LOC110681673	58.08	35.58	52.91	51.98	51.86	62.44	55.6	56.52	54.23	72.48	87.45	61.95	91.63	47.05	55.16	73.14	67.21	55.17
gene-LOC110688018	58.08	70.1	60.15	60.49	77.27	65.42	52.34	68.91	57	40.79	47.67	57.1	20.06	33.03	26.47	21.13	22.39	25.98
gene-LOC110714994	58.08	47	39.84	24.95	64.11	37.45	47.65	42.75	29.53	25.51	30.24	32.74	7.74	5.93	3.96	6.64	4.48	5.13
gene-LOC110682442	58.05	44.83	67.28	62.07	62.41	59.87	88.2	90.52	89.25	93.12	77.38	83.73	70.67	78.23	73.47	71.65	75.15	95.23
gene-LOC110696281	57.99	44.93	64.58	39.3	38.73	33.58	47.01	41.64	48.38	40.42	43.58	38.66	35.08	39.65	42.43	26.08	27.79	38.08
gene-LOC110713142	57.97	18.46	60.59	26.72	22.03	26.49	62.58	52.73	54.47	83.71	75.55	58.85	156.23	95.95	180.21	149.72	164.85	121.37
gene-LOC110711439	57.93	20.25	95.62	44.29	32.24	33.62	106.36	111.68	104.26	40.22	45.75	35.53	136.36	92.8	127.68	203.89	143.35	92.97
gene-LOC110693145	57.9	182.18	65.43	96.01	69.36	80.41	51.74	57.58	65.78	61.14	73.83	110.8	50.2	175.51	52.89	47.09	44.45	38.27
gene-LOC110728386	57.89	42.46	63.73	46.44	33.34	48.32	47.52	40.54	44.34	40.99	41.32	36.1	67.18	50.72	93.94	98.05	122.31	81.78
gene-LOC110684852	57.84	55.32	64.17	58.48	54.82	55.09	57.11	56.47	47.27	68.4	65.37	68.69	59.38	57.57	71.37	53.68	51.57	51.03
gene-LOC110695621	57.84	49.46	56.86	61.02	26.19	33.91	33.87	33.11	54.73	21.63	20.97	23.3	24.99	36.82	49.03	29.16	41.49	41.44
gene-LOC110737395	57.79	37.18	52.5	36.68	28.07	36.41	27.49	24.58	26.19	38.67	35.64	29.18	112.33	102.64	76.55	48.68	45.1	35.19
gene-LOC110684228	57.78	19	116.16	53.55	58.03	61.62	37.32	41.95	42.06	19.89	17.78	17.77	42.25	60.88	28.35	23.19	35.18	58.21
gene-LOC110721812	57.71	58.66	53.73	44.49	35.46	48.87	48.85	53.22	47.11	39.97	40.51	44.39	31.57	40.25	28.43	19.57	23.54	27.42
gene-LOC110682294	57.67	49.11	75.44	139.22	46.59	35.02	35.72	55.62	63.88	32.21	35.45	24.57	22.17	38.73	79.04	76.18	87.09	51.09
gene-LOC110701522	57.64	49.6	68.65	83.86	27.8	22.12	30.04	20.63	29.91	20.99	25.15	23.31	26.76	49.69	36.5	6.77	10.52	6.38
gene-LOC110737684	57.62	28.84	55.26	49.36	31.34	35.51	55.53	55.34	44.04	51.74	52.65	44.32	92.21	66	84.18	66.38	73.01	77.6
gene-LOC110740323	57.51	191.52	48.29	98.16	87.92	97.54	51.44	53.8	56.89	89.16	121.08	170.47	67.01	144.18	62.92	92.93	63.49	80.54
gene-LOC110739403	57.49	75.13	57.52	75.94	69.27	73.69	35.68	37.12	37.69	35.16	46.05	47.41	61.23	64.36	43.15	84.93	64.38	63.32
gene-LOC110706363	57.43	62.61	63.52	46.54	57.28	56.56	50.11	51.86	49.63	34.19	39	42.23	19.88	32.85	21.87	20.22	19.52	21.82
gene-LOC110736759	57.43	35.62	53.5	52.43	49.6	59.97	62.9	56.23	48.64	67.88	60.03	51.4	87.2	51.76	72.84	69.97	68.27	62.28
gene-LOC110722386	57.4	71.58	48.03	56.29	58.19	60.13	48.24	61.68	52.08	42.74	42.71	58.25	19.77	35.96	15.58	16.64	14.37	21.56
gene-LOC110735092	57.37	42.41	60.99	53.15	45.35	48.4	56.52	51.15	42	53.6	70.74	64.22	39.46	44.68	23.72	20.54	18.12	20.13
gene-LOC110704634	57.36	60.26	69.76	85.63	41.33	56.32	48.15	43.93	51.47	39.31	43.98	47.1	43.3	65.41	41.28	32.96	38.4	37.81
gene-LOC110709873	57.33	104.17	68.45	66.33	61.94	60.55	45.72	53.33	45.34	33.94	41.5	52.62	23.77	50.04	29.43	24.62	21.95	28.5
gene-LOC110697264	57.31	84.78	44.88	68.25	16.41	39.26	15.48	20.79	73.26	10.84	22.84	10.04	15.59	44.8	46.06	42.01	61.24	101.7
gene-LOC110704815	57.31	44.34	80.79	47.41	45.84	49.52	82.17	80.16	78.55	46.08	47.5	47.13	37.93	53.78	33.59	27.87	32.26	43.86
gene-LOC110729421	57.3	62.86	57.78	67.84	62.24	60.43	55.4	61.91	62.45	44.2	50.45	54.16	28.5	50.05	27.47	28.33	35.44	46.43
gene-LOC110705516	57.26	89.92	60.66	62.35	45.8	60.28	44.77	47.63	42.67	38.45	48.74	57.52	32.33	65.39	37.44	23.42	25.86	25.37
gene-LOC110722819	57.26	57.05	65.08	58.75	59.24	60.69	40.53	44.78	43.35	48.45	54.79	51.82	48.86	46	41.19	48.4	47.17	44.31
gene-LOC110740072	57.26	62.38	58.64	80.43	45.96	59.73	25.79	26.48	28.68	19.55	26.16	28.52	10.05	21.93	21.01	15.53	14.32	24.98
gene-LOC110710625	57.21	70.91	56.29	87.26	64.63	78.1	56.88	61.43	52.52	63.47	67.24	74.07	45.31	52.92	48.2	55.92	50.82	54.49
gene-LOC110701895	57.2	74.08	63.71	51.76	58.96	62.28	48.89	58.33	42.61	36.62	44.78	56.58	16.18	36.2	17.54	16.56	14.29	16.37
gene-LOC110688573	57.17	42.96	61.81	64.04	60.32	62.99	101.96	101.09	100.77	99.99	92.68	94.52	54.76	70.57	46.27	74.02	60.34	78.79
gene-LOC110732830	57.16	86.64	37.72	49.9	58.15	62.85	45.33	54.42	41.39	33.48	31.61	44.16	32.15	41.52	35.23	28.31	29.64	31.94
gene-LOC110714237	57.13	56.35	60.76	53.51	35.18	40.19	33.24	36.77	38.73	37.58	35.42	36.04	33.73	57.29	43.96	28.54	26.1	25.47
gene-LOC110701250	57.04	66.08	51.35	66.73	65.11	80.88	39.9	12.99	29.13	11.31	16.56	23.89	2.11	13.42	2.54	2.28	6.96	3.97
gene-LOC110698354	57.01	42.45	56.56	55.32	30.18	34.08	61.97	64.26	57.75	57.94	57.81	54.23	48.17	51.68	48.13	36.12	37.79	46.64
novel.810	56.9809	48.5372	90.4013	150.079	20.8906	0.538887	152.389	54.0246	181.932	109.304	87.979	72.9805	87.7027	107.379	261.698	319.442	545.458	171.688
gene-LOC110724145	56.92	24.78	66.07	41.18	19.91	38.84	37.29	23.04	17.93	54.37	62.93	35.31	185.95	84.84	195.89	185.7	175.63	111.3
gene-LOC110684355	56.89	64.06	53.92	60.4	74.86	62.59	24.21	23.33	24.71	13.75	16.11	21.59	24.3	37.85	30.05	29.53	32.47	53.04
gene-LOC110689619	56.84	60.71	54.81	65.27	73.57	62.46	61.44	72.2	63.7	53.82	58.88	63.04	31.42	45.24	31.13	41.15	34.85	49.18
gene-LOC110693654	56.84	29.75	51.48	29.11	137.99	83.07	21.31	29.49	15.48	18.47	28.92	15.82	9.29	14.03	14.55	23.73	9.24	12.13
gene-LOC110738149	56.83	57.07	51.97	68.06	64.04	48.63	33.04	40.03	40.65	23.84	24.74	26.95	18.63	30.47	19.07	22.49	19.57	30.14
gene-LOC110737934	56.79	80.11	52.7	51.2	41.65	54.49	25.64	22.07	24.73	27.85	36.4	40.37	21.76	26.52	30.21	29.05	23.88	27.03
gene-LOC110706702	56.7	73.71	66.83	60.2	62.79	54.67	44.51	53.78	35.03	31.73	29.99	40.52	37.64	65.11	40.8	32.15	15.51	32.8
gene-LOC110732160	56.68	45.21	53.56	50.83	35.54	36.79	10.83	14.35	13.48	7.55	4.27	5.15	47.26	54.63	52.75	76.11	79.01	100.27
gene-LOC110737663	56.59	41.26	61.87	58.56	52.95	50.75	61.51	58.18	52.59	48.08	47.07	46.74	41.98	35.85	49.01	55.85	47.52	53.05
gene-LOC110723885	56.55	53.19	60.43	35.21	44.21	56.42	42.75	32.13	37.61	42.74	39.4	41.53	37.17	35.35	44.02	45.42	38.78	32.37
gene-LOC110703219	56.5	39.2	34.62	67.59	76.35	82.87	76.8	75.94	65.32	210.23	210.91	169.14	129.02	86.55	85.76	145.95	107.68	133.52
gene-LOC110688258	56.46	26.81	56.5	55.44	40.44	53.84	237.62	184.94	204.06	223.55	231.57	157.72	343.21	160.58	344.06	379.15	454.71	240.7
gene-LOC110703927	56.41	48.48	73.03	65.12	56.45	48.26	52.12	49.3	48.92	43.68	50.19	45.88	50.59	55.26	58.89	51.24	48.76	40.91
gene-LOC110730700	56.41	35.77	59.4	43.54	46.45	42.56	64.44	66.99	60.2	82.75	71.81	66.87	65.5	55.08	67.66	71.71	61.78	78.13
gene-LOC110705864	56.38	57.79	51.46	50.43	81.96	74.93	30.9	46.52	34.32	32.17	27.45	37.46	27.9	36.63	30.12	32.64	23.78	36.68
gene-LOC110690490	56.33	36.9	44.88	16.38	24.24	22.44	16.61	11.97	10.25	16.55	19.39	14.11	37.78	25.26	20.09	11	9.95	8.5
gene-LOC110693009	56.33	70.96	57.47	75.63	37.79	61.23	40.18	36.41	40.66	32.25	38.68	38.29	32.03	40.67	45.19	41.33	37.32	35.81
gene-LOC110711547	56.27	28.84	70.3	78.13	73.84	39.9	42.9	39.39	30.4	22.39	18.39	27.48	17.08	16.85	19.56	19.6	22.7	61.81
gene-LOC110707965	56.26	100.67	51.28	64.85	61.57	65.55	53.75	63.35	57.24	47.45	52.8	61.6	35.39	55.04	32.4	33.7	29.38	37.75
gene-LOC110735404	56.26	30.66	53.5	61.07	59.14	52.07	55.36	60.4	54.79	56.54	45.65	48.25	20.9	24.45	21.11	38.94	19.92	38.69
gene-LOC110722303	56.25	51.06	40.67	72.98	141.98	72.13	55.33	89.29	93.52	70.42	68.07	74.68	106.59	115.13	153.18	218.34	166.09	158.31
gene-LOC110691939	56.24	52.85	59.57	47.4	55.29	58.64	40.72	49.12	38.05	66.9	62.94	51.78	106.96	81.38	59.37	53.35	48.45	33.39
gene-LOC110712196	56.24	30.36	36.16	41.96	68.35	46.17	51.21	55.32	43.38	13.85	21.76	14.3	11.07	8.62	11.14	10.25	9.09	16.3
gene-LOC110734430	56.19	129.25	40.69	63.78	109.98	104.17	36.57	46.31	39.23	52.41	81.44	84.31	23.67	48.16	15.5	11.18	8.42	18.38
gene-LOC110699157	56.17	40.02	62.05	41.08	44.43	50.77	38.92	50.31	39.27	32.42	26.89	25.24	44.95	43.18	47.13	26.73	31.93	27.69
gene-LOC110703734	56.13	66.49	76.76	82.43	41.82	52.42	42.92	47.17	45.54	53.69	51.44	46.68	42.41	65.24	52.04	34.73	28.27	23.2
gene-LOC110695620	56.11	32.2	62.41	58.9	32.46	51.14	44.02	33.39	38.94	46.08	43.41	33.97	71.08	59.22	76.44	63.37	75.09	64.82
gene-LOC110687985	56.1	70.26	27.97	15.18	11.71	39.6	56.87	84.38	57.11	103.27	150.5	134.47	244.3	306.81	228.9	203.48	195.3	159.02
gene-LOC110724763	56.1	26.08	52.46	35.04	38.44	36.2	44.82	40.99	40.4	25.95	22.65	22.19	33.24	24.82	29.05	24.41	29.92	26.52
gene-LOC110718594	56.09	101.31	57.78	205.62	75.02	82.14	21	15.94	13.88	15.07	21.18	43.92	12.9	53.66	4.06	1.69	2.16	9.98
gene-LOC110705472	56.04	34.16	57.21	39.3	38.72	46.85	58	70.89	51.01	53.8	47.88	47.63	60.96	44.89	60.03	51.62	48.53	52.74
gene-LOC110714022	56.04	37.54	70.58	38.05	51.08	59.79	65.51	77.37	81.55	54.39	32.81	43.24	25.7	41.11	25.7	24.92	20.31	45.83
gene-LOC110700614	55.99	155.18	41.67	57.09	89.96	49.84	50.54	52.06	41.74	77.29	50.76	70.19	108.62	185.41	126.75	87.86	123.58	141.63
gene-LOC110701308	55.98	44.06	40.18	38.18	81.73	57.9	49.88	85.12	68.9	27.44	33.97	24.44	63.39	89.9	93.52	147.82	47.82	64.6
gene-LOC110709709	55.97	92.98	44.66	35.08	71.73	82.21	26.21	30.7	26.87	15.98	13.15	46.29	15.78	48.92	10.52	19.34	18.01	32.56
gene-LOC110688261	55.94	87.84	78.38	57.08	39.39	43.87	39.53	28.74	40.55	27.97	36.67	48.08	41.86	82.92	51.78	30.66	32.87	36.74
gene-LOC110689805	55.9	124.47	43.9	71.56	75.77	91.67	75.87	94.52	90.37	96.44	104.15	113.99	56.99	83.91	50.91	81	48.55	59.67
gene-LOC110720402	55.9	15.87	46.78	39.05	21.56	39.74	125.51	125.05	81.97	372.34	292.23	230.83	1183.69	501.72	1055.82	637.1	679.14	278.93
gene-LOC110695664	55.85	34.54	69.84	43.27	31.14	30.37	28.39	24.83	27.71	33.41	26.37	20.51	42.39	41.06	47.72	21.36	24.25	32.84
gene-LOC110703282	55.84	60.16	65.74	100.19	56.61	55.99	45.63	45.55	44.06	42.59	52.2	55.7	38.65	58.03	37.46	42.6	32.46	32.53
gene-LOC110693223	55.8	31.39	56.96	25.95	19.19	24.31	36.9	27.69	23.71	27.88	21.2	18.41	93.56	59.23	52.68	34.31	24.07	17.32
gene-LOC110683293	55.77	497.86	1.33	26.77	435.88	221.7	38.26	22.82	44.05	14.9	19.54	54.32	0.05	26.14	0	0.14	0	0
gene-LOC110709750	55.77	48.21	63.69	33.79	60.13	42.17	51.59	55.16	36.25	42.28	34.31	41.89	52.86	68.8	31.23	24.85	14.27	32.64
gene-LOC110683354	55.76	24.97	55.98	48.9	36.41	43.72	58.11	42.63	38.17	49	41.45	37.8	83.71	48.4	54.73	85.16	61.86	50.23
gene-LOC110701097	55.74	85.19	56.68	63.27	47.3	63.17	44.83	42.36	51.62	44.73	65.49	70.45	46.97	79	45.85	38.88	36.21	35.86
gene-LOC110690914	55.73	10.8	33.7	119.68	70.93	48.56	33.08	22.41	25.76	15.1	9.73	10.87	7.03	9.17	6.28	13.58	12.23	22.44
gene-LOC110714145	55.72	44.3	71.52	81.41	39.54	49.18	45.78	47.39	56.4	51.78	56.22	54.54	49.37	66.93	62.56	50.63	48.72	46.4
gene-LOC110701859	55.7	4.28	47.66	0	0	0	5.71	8.82	6.04	0	0	0	5.95	8.25	1.19	0	0	0
gene-LOC110702886	55.67	53.98	67.16	58.72	43.47	54.72	51.96	47.87	54.19	38.5	48.17	44.15	42.37	59.44	50.65	37.99	42.71	40.61
gene-LOC110736797	55.67	50.47	43.17	22.42	23.26	20.16	20.68	16.43	15.43	3.66	6.42	9.2	0.2	1.16	0.32	0.14	0.35	0.96
gene-LOC110730537	55.65	90	62.44	58.86	51.56	54.23	29.3	51.26	31.44	36.84	41.44	49.2	18.07	59.09	23.19	25.54	26.41	34.66
[truncated: 19,666 more rows]
