# Supplementary material for: Identifying Core Genes Related to Low-Temperature Stress Resistance in Quinoa Seedlings Based on WGCNA
Source: Int J Mol Sci. 2024 Jun 23;25(13):6885. doi: 10.3390/ijms25136885 (PMC11241592; doi:10.3390/ijms25136885)
Supplement: Supplementary file 1 [file ijms-25-06885-s001.zip › Table S3.xlsx]

## Sheet: Table S3
Table S3 Metabolite summary table
Index	Compounds	AY1-1	AY1-2	AY1-3	BY1-1	BY1-2	BY1-3	CY1-1	CY1-2	CY1-3	AY2-1	AY2-2	AY2-3	BY2-1	BY2-2	BY2-3	CY2-1	CY2-2	CY2-3
pmb0782	Piperidine	7012600	7036700	6431900	5877400	5410800	6194500	1023400	1773800	1505000	5722700	6428400	5616500	5801100	5971600	4454400	1113800	1299600	977660
Lmqp000873	Succinic anhydride	69499	103390	109840	131370	128140	124690	271750	296310	302640	137570	133700	125830	126910	223810	231990	478550	295270	259990
MWSmce461	L-Azetidine-2-carboxylic acid	97705	79347	71995	72724	66211	123450	9544.3	28176	10564	78684	94789	113940	141730	121780	81183	12164	29637	14098
pmf0256	3-Methyl-1-pentanol	55498	50787	50317	47429	48544	38242	52281	68262	59150	47017	20831	34729	47203	24265	58672	34705	56886	35506
pme1841	Cadaverine	11664	20025	15672	19008	13017	22889	7213.6	15379	12627	18816	11229	18476	19611	14026	13831	20462	14051	10626
pme3011	γ-Aminobutyric acid	309970	311320	261190	60868	97959	97776	35835	51906	67668	204030	153420	268960	56043	37366	46891	38425	25946	17968
pme3033	N,N-Dimethylglycine	349810	433670	293550	106510	124150	124720	76067	165910	142250	276890	250290	290900	101300	152210	192760	178440	112030	126200
pme3017	2-Aminoisobutyric acid	2593800	2957100	2678500	1733900	1906400	1993500	1925700	2489300	2494200	2856800	2962000	2388000	2164200	2391100	2320900	1991500	1942500	2102800
MWSmce585	Methyl 3-aminopropanoate	3073600	3304800	3192800	1981600	2150700	2219700	2209600	2637500	2900600	3464800	3424400	3056300	2267500	2628800	3002400	2661300	2518500	2522800
mws0576	3-Hydroxybutyric acid	134570	134900	147770	195840	152960	197940	72680	94634	77852	120000	71475	88607	101370	105960	102310	36507	53557	24961
pme1975	Malonic acid	104540	124300	108620	139790	104130	161990	30521	46152	71819	80574	84817	65061	31497	120910	93421	51217	40937	20653
pmb0484	Choline	29313000	30898000	27893000	19698000	20951000	21507000	21630000	26823000	27405000	32570000	32469000	28671000	22970000	26524000	27246000	27352000	24675000	23525000
Zmyn002321	4-Methylphenol	15095	16151	17282	13297	16970	12345	21890	21005	10130	9397.7	13303	12751	7734	14583	9398.2	14896	9457.1	10247
mws0255	Cytosine	2626100	2181000	2923100	1509600	2088400	1660400	1976600	3497800	1880300	23654000	11910000	17215000	34007000	22744000	6448100	3107600	12297000	5433900
pme2122	Histamine	9824200	7862800	10055000	5518600	7482500	5889000	7632900	12951000	6852800	72810000	40814000	55102000	91139000	66242000	22871000	11632000	42746000	21209000
pme0257	Uracil	34683	29337	31277	28133	24766	32260	48967	50091	40328	20416	26504	20520	40895	28783	45672	29736	29734	17721
pme1936	Creatinine	94163	95443	102270	74174	80951	77594	76574	121390	106640	93574	88109	80462	79525	100820	93025	93699	95488	82513
pme0006	L-Proline	11748000	16977000	13870000	4488500	5179000	6452500	11510000	16294000	15071000	8380700	10509000	13035000	6091400	4075800	4201000	10846000	11442000	11252000
mws0376	Fumaric acid	90055	221660	238230	303490	208820	208850	320250	380440	277360	341270	292710	143290	272370	296620	352790	581690	363130	240810
pme3193	N-Acetyl-L-glycine	24052	19496	20605	26711	15002	12372	26157	16516	19352	27776	13075	16425	13704	12262	13881	9755.2	13313	13651
pme0066	Guanidinoacetate	11288	9262.5	5056.4	4905.2	5534.3	8455.6	5932.9	6894.4	7145.4	12427	10004	7096.6	6206.5	7925.5	5672.3	7011.1	7031.2	10304
pmb1096	Indole	566860	472760	528140	372590	408190	382450	93231	103060	93334	516650	398650	456570	333960	427590	373080	89847	69449	83583
MWSmce548	Betaine	10905000	10516000	11383000	9442900	10948000	9647900	11188000	13546000	10591000	9852500	8582200	7692500	8676100	7609000	9944300	8973300	9377100	7925400
mws0256	L-Valine	10263000	10241000	9176500	8737800	9393100	9499800	2521200	3110900	3245800	9088900	11801000	10981000	8708700	9976800	6998100	2871500	2696500	2311900
pme1730	D-Erythronolactone	24708	24068	23560	26284	23263	22481	22563	20524	19448	23104	27172	22764	14259	22783	15490	25713	25379	19693
mws0470	Methylmalonic acid*	6768700	5113300	9355200	7702800	8155500	8249800	29537000	16509000	26334000	11153000	5370100	5033400	6701200	16004000	9505600	35551000	18102000	16671000
mws0192	Succinic acid*	5712800	7658500	7610400	9286300	10281000	11617000	20583000	21435000	21281000	10872000	7010300	6380600	10067000	13158000	13970000	18826000	24773000	23277000
mws0147	β-Hydroxyisovaleric acid	941910	802970	840010	780240	923320	833460	341130	356910	331440	521880	411270	432810	481800	566810	446140	217680	226160	245060
pme3096	Aminomalonic acid	186900	132920	248410	223740	206210	375310	662210	535630	826810	276660	132480	167990	198790	438080	387680	1205300	481370	655570
mws0671	L-Homoserine*	1883800	1901900	1809100	1525000	1641100	1620600	716170	1063700	921940	1592400	1888200	1728200	1397200	1391600	1213400	784400	755280	643020
mws0230	L-Threonine*	1716400	1834500	1865800	1288600	1630700	1596100	725120	896720	943810	1634200	1846400	1728700	1445000	1421500	1138700	687840	764290	704580
pmp001287	N-Benzylmethylene isomethylamine	9005900	8044400	7072900	5694500	5367100	6075700	615060	1240100	887590	7634400	7038400	7403200	5389600	5171300	3579200	464390	457630	368540
MWS4305	Erythrose	27828	30493	26128	26459	23350	25325	33935	41552	34400	24281	36094	35445	24309	46869	46460	48944	50096	34113
pma0134	D-Threose	125770	145560	153650	112430	107960	117890	105430	123070	91707	425380	214090	297950	329830	256240	128630	122370	143640	96031
Lmbn002737	3-Methylbenzaldehyde	60191	119590	88476	120270	56734	67009	110750	50861	81431	193820	177730	153120	193760	193710	185900	207400	183740	162840
pme0195	L-Cysteine	107150	127180	157550	135830	94081	98006	117060	255630	153830	33134	15443	21810	29040	31433	27930	12296	25579	21767
pmb0069	Benzamide	20698000	19970000	20118000	23751000	19547000	24510000	25909000	22184000	25270000	41008000	35616000	30256000	37403000	33981000	32491000	24913000	31486000	36911000
pme0241	Benzoic acid	40733	26956	39028	34624	68071	55677	73257	73631	84973	83886	46637	60182	60848	39808	51759	130790	64226	86473
mws0628	4-Hydroxybenzaldehyde	437780	483490	633950	441570	570700	576590	662230	684960	598830	1150700	859970	857640	1019500	946760	828660	962480	1155500	1222200
Lmbn001930	2-Hydroxybenzaldehyde (Salicylaldehyde)	34219	32386	20508	36879	30160	22533	23684	10242	18460	120190	83315	92340	129590	139380	142400	38826	39216	24624
mws0133	Nicotinamide	1242900	1555000	1849400	1948800	1737400	1989200	2140400	2969300	2530200	2141100	2104600	1901900	2171500	2500600	2575100	3213500	2967400	2581500
pme0490	Nicotinic acid (Vitamin B3)	407660	412760	452940	171810	125050	170370	140150	267720	248510	530880	330430	351910	160790	120480	161280	211820	191690	91804
pme1216	2-Picolinic acid	152310	178730	155190	36702	46141	30071	35485	49613	57560	156100	81795	122030	19828	17054	22121	34960	48052	18427
mws0566	4-Methylcatechol	9	17231	26205	29978	30421	28936	31630	52184	26590	10754	10073	10200	10672	16607	29486	34401	24277	18372
HJN025	4-Hydroxybenzyl Alcohol	6738.8	36367	74315	88580	72983	75886	66007	76310	70521	29004	32370	13600	31539	44157	82553	76971	23770	23163
pmb0302	2-Aminoethylphosphonate	25905	24078	22550	23242	23014	18390	30432	36222	7530.4	33299	19624	18027	23096	10452	27419	37551	19926	20659
mws0982	1-Methylhistamine	58665	49954	61431	49112	63871	51576	56975	57605	58340	50117	30459	52288	64021	37941	59803	50116	55873	57923
MWSmce536	Methyl 2-furoate	13170	15047	11309	12266	16603	13090	15174	13144	13040	11817	12954	9141	15713	11838	14010	10433	14569	16473
mws0251	Thymine	125900	228330	212380	320660	300560	304610	230310	282020	172720	249530	215140	196640	308880	330820	215390	254950	228830	158480
MWSmce118	Imidazole-4-Acetic Acid*	32418	51443	28714	24425	35228	31825	44025	56722	28159	111110	91652	96346	204720	158670	65611	34321	103170	32507
MWSmce448	Imidazol-1-yl-acetic acid*	51886	27945	34363	27930	42646	36802	25717	17435	45265	115100	102770	101580	179870	109300	41360	23470	76194	56207
ML10181668	Cycloleucine	3862500	4270800	3477300	2521500	3180800	2590900	112790	903790	608170	3480800	3812900	3856600	3101800	2889000	2181400	312370	460940	379620
MWS0811	L-Pipecolic Acid	1495600	1206600	1042200	1211700	818290	918170	1257400	1896800	1143700	1842300	1363700	898910	1341900	919100	1116800	1019900	2180300	922800
Zmdp000376	4-Guanidinobutanal	14485000	13687000	12511000	8897200	11868000	10502000	7117700	11454000	10010000	13004000	12928000	10694000	12979000	9846400	9422900	7449700	9475100	6250800
pme2693	N-Acetylputrescine	24657	18888	16650	15962	11813	16917	24007	16537	20140	43071	22858	30235	33196	26015	16971	28738	20386	14838
pmb0501	Agmatine	16879	17672	16670	14367	9936.2	7797.5	16119	18266	16522	31491	13971	28192	28548	27137	21345	13133	11153	12611
Zmpn000638	3-Guanidinopropionic acid	71505	108860	113000	51576	58044	64370	61508	92017	69293	69499	51656	38932	63433	47395	26980	25426	39934	16411
pmp001198	6-Deoxyfagomine	14079000	13193000	12519000	12564000	11555000	13724000	2706300	4188000	3905500	11181000	12966000	11674000	12259000	12247000	9937500	2982100	3449500	2804000
mws0227	L-Leucine*	5830900	5327700	4829200	5023900	4457200	4939100	1308900	2005900	1614500	4584600	5026000	4656700	4436100	4446500	3601300	1406700	1532200	1296600
pme0274	6-Aminocaproic acid	795940	1641200	1657400	1286400	1377300	1246300	272060	322490	40581	1207900	622840	921640	590490	1338200	910530	111250	102420	198550
mws0258	L-Isoleucine*	5528700	5121400	4919200	4774600	4344400	4970900	1254600	1969400	1735000	4459600	5188100	4635800	4570600	4317600	3653800	1378600	1632700	1318100
mws1167	Oxaloacetic acid	13025	16784	22658	20927	23256	15298	18296	20268	17961	14155	7615	4943.3	8014.3	23596	18632	28286	18337	19084
pme0243	Glutaric acid	88137	65926	98430	267770	274720	110820	161240	133590	72171	140010	138560	395600	441530	470720	374650	301710	275800	247290
mws0473	2-Methylsuccinic acid	422000	502570	491620	402270	418300	355550	467970	605140	553940	585170	496460	378780	434840	654550	516660	356390	459590	434170
Lmgn000160	3-Ureidopropionic Acid	34910	53279	47256	39800	25602	41323	13830	19151	7819.4	21600	34950	26347	32363	28132	30653	7545.7	9742.8	4703.1
mws0341	2-Hydroxyisocaproic acid	268540	258340	303110	156050	203190	210700	138080	162890	144600	262330	225500	235600	163720	131950	156180	113200	85366	119010
mws0972	6-Hydroxyhexanoic acid	51301	46291	59960	45578	51683	48437	59673	53869	79570	118840	92847	102000	90019	128490	102770	102730	122100	116290
pme2527	L-Ornithine	1700500	1634600	1289000	1026600	1309700	1058200	144940	414050	326280	804990	835360	801070	670260	756660	672060	30662	59890	48162
MWS1882	Iminodiacetic acid	479310	509270	600120	292470	243460	281570	599600	730630	744720	461250	651920	581410	316150	410860	370560	456330	590350	512240
mws0219	L-Aspartic Acid	5350100	6126300	5663100	3528500	2658100	3096500	6847600	8124500	8394800	5201200	7330000	6601100	4288500	4353800	4236800	5427300	6482000	5546700
Lmbn000198	3-Dehydro-L-Threonic Acid*	604540	600960	688640	426570	574830	495910	667040	1241900	1486700	1077100	616270	729460	703100	786920	990180	3236400	903130	1130700
mws0275	L-Malic acid*	2237900	2293200	2740900	1444100	2031000	1920300	3238100	4620200	5350700	4117700	2296000	2763200	2611900	2743500	4154200	12408000	3709500	4170800
Zmgn000503	2,3-Dihydroxy-3-Methylbutanoic Acid	369800	433230	391100	248910	363280	310170	547160	609520	912520	673210	546090	410330	373310	622830	638520	1965900	641800	630060
Zmdp000972	S-Methyl-L-cysteine	3723300	3707100	3467500	2801100	2558300	2625900	477090	1081300	849610	4102500	3607900	3150700	3125400	2960400	2217200	602060	618210	446980
pme0057	L-Homocysteine	51244	52498	32868	17211	31507	27899	7920.7	14887	11179	57331	55417	58247	41527	43498	28068	8839.1	17117	15829
pme0040	Adenine	25354000	24725000	28018000	6632000	7444100	6702900	7547200	14000000	12381000	37937000	15593000	13826000	9133300	8504500	10047000	8728400	9029100	4737900
pmb0374	2-Aminopurine	6349300	8383400	6207400	1668300	1743100	1631900	2038900	2703000	2339100	5783900	5466700	6295700	1040600	1072800	1759100	1316400	1165800	1400400
HJKP000649	N-benzylformamide*	4664500	4683400	3917100	3543300	3053800	3680500	655530	1341400	1131900	4894500	4447100	3877000	3904000	3782300	2831600	949490	896070	603620
Lmgp000659	2-Phenylacetamide*	6711700	7196500	5772500	4699800	4187100	4774400	913860	1849700	1485400	7059900	5940800	5866000	5209300	4636500	3595000	1070500	1171600	797480
mws0889	D-Threonic Acid	334870	260500	339880	418440	353200	428890	711000	1033700	997520	267820	331270	249280	229580	299820	638570	909390	729410	502080
pme0033	Hypoxanthine	213880	200060	218650	168460	146800	164070	115210	335090	329900	410130	224350	290930	301180	247640	258910	150680	205330	107450
MWSmce466	4'-Hydroxyacetophenone	15809	15258	13025	15257	9723.8	9936.6	25302	13849	11798	31270	36142	38444	26919	29976	24758	28484	25491	28248
MWS1848	Phenyl acetate	12946	16440	12091	17833	28225	12925	13849	6237.4	17521	37057	26803	38073	26932	23996	24059	28742	25952	39346
mws1078	Anthranilic Acid	276600	311630	257220	192660	270460	247390	334410	301310	328670	682880	634660	508110	501880	423820	359450	588220	548500	443580
mws1336	4-Aminobenzoic acid	187870	258000	180240	107150	100090	122200	180070	181870	179010	307060	339050	268360	123460	160840	218880	247830	187440	165180
mws0146	Nicotinic Acid Methyl Ester(Methyl Nicotinate)	31895	40819	4541.9	28848	17123	33323	72282	37451	64080	45260	26802	41877	26708	28030	29604	58093	70698	55519
Lmqp002784	Salicylamide	174590	214980	143410	109190	111410	108000	154650	149070	166120	248070	252240	260050	176470	145730	171840	201290	168670	120350
pma0948	Phenylethanolamine	507380	479260	544410	544110	458500	541180	593460	645580	556150	1393400	846740	1306900	1350700	969910	585070	680500	977490	753350
pme1002	L-Tyramine	950240	930220	921460	1042400	851990	978450	1070700	1185400	992700	2563900	1535400	2500300	2722800	2018000	1254700	1218800	1537800	1249600
Lmgn001670	Salicylic acid	62895	86833	109260	98269	120590	101480	119400	127930	105040	73356	90689	54969	106360	109160	129090	131350	109350	107150
mws0749	4-Hydroxybenzoic acid	1233700	1097000	832500	1062900	919460	804000	1543600	890610	1357700	6316000	5811700	6056500	6923600	5877300	5237800	5210700	5484300	5066600
Hmgn001653	Protocatechualdehyde	786280	703340	515870	713520	622820	464990	992400	538450	815150	3765000	3731700	3690900	4574800	3562200	3351200	3262800	3370900	3234500
mws2368	Tyrosol	11154	15884	13802	17188	13350	14357	14415	14558	13952	12750	13981	10436	12811	16639	16988	14595	24173	19517
pme2828	4-Nitrophenol	8711800	8452200	9509600	9083400	7524500	6692000	8304000	6838200	6924600	8641700	8717500	11989000	10697000	8968900	12004000	12405000	11795000	9731500
pme1137	6-Hydroxynicotinic acid	294100	139220	237140	28009	14688	23815	15948	30135	25244	162500	99998	67693	20847	23153	14891	9	19598	13584
Zmzn002575	2-Nitrophenol	565840	609540	402720	140210	155610	125720	140960	130370	109710	343140	370080	352060	148850	123440	108520	97727	133760	132670
mws0704	O-Phosphorylethanolamine	8003.7	9099.1	5379.1	9337.9	11725	15785	22122	16018	5825.7	23531	10327	35644	26599	34736	33761	37255	28927	39500
pma2987	Histidinol	4159700	4226700	4462700	4139100	4234700	3965900	4716900	4173100	4681000	5120800	4895200	5413400	4708200	4874000	5435400	4440400	5367100	4640600
pmb0764	4-Methyl-5-thiazoleethanol	10794	43411	53480	61301	39149	38026	56541	57236	42250	49821	24535	17090	38778	26187	41336	45975	35257	24453
MWS2066	1-Naphthol	31476	31682	26588	39031	35169	48360	41989	30776	36225	24294	27604	34694	39528	34802	45668	43443	31840	39784
MWS1875	2-Naphthol	34683	33200	32864	39083	38539	37827	35125	35973	42192	37474	39401	33499	43872	38553	41310	49697	33842	49774
mws0851	Valproic Acid	2798100	2869500	2751100	4022700	3402400	4260300	4468900	4146400	3998600	3339000	2897200	3486100	3793200	3755000	3756400	5266700	4365800	4529700
mws0103	Indole-3-carboxaldehyde	164360	174440	188770	147910	135080	132470	197470	218850	147460	198810	134290	162400	93660	173140	141050	213260	165480	172870
MA10074217	4-Hydroxyquinoline	16298	24622	20773	16784	17387	10650	22992	21506	14402	30463	22245	20673	13397	19805	20860	23235	24472	20998
mws0567	4-Guanidinobutyric acid	147660	149850	134070	120460	152050	104780	138230	173930	136830	118110	154990	265950	160890	145660	106250	179520	99474	92928
mws0017	Spermidine	85002	62453	59448	51972	45672	58487	50851	56061	46975	50754	60880	61876	72860	73031	89880	65492	95521	86470
mws0924	2-Methylglutaric acid*	414390	365470	453890	341740	315030	402310	654560	535940	673540	590220	638440	514790	362360	496980	546220	877260	728980	790100
Wmzn000227	2,2-Dimethylsuccinic acid	127950	114860	122260	100670	119370	105110	62214	88031	72801	63744	72728	42168	76014	73474	59695	39247	35934	21031
mws0208	Adipic Acid*	354630	419740	479400	338360	320310	348880	732420	592250	711420	658910	622870	543900	418510	529430	432220	806620	805720	707620
pme0193	L-Glutamine	28289000	30195000	25014000	20816000	24625000	20421000	3138900	5961600	4129300	25631000	26624000	26465000	21665000	20502000	16975000	2616800	3306000	3114800
pme0026	L-Lysine	27671000	30480000	25187000	20393000	24414000	20712000	3215500	6131600	4178600	25881000	26584000	27253000	21743000	21770000	16634000	2518300	3243400	3108600
mws1050	O-Acetylserine	312800	347770	308260	159020	158190	144300	172690	225960	237120	301170	328530	289490	147810	159800	188730	260570	189130	213570
pme0014	L-Glutamic acid	25741000	27593000	25667000	29762000	31612000	35020000	29912000	34262000	40571000	28824000	32902000	30881000	38753000	43660000	37546000	39923000	32014000	28752000
Zmzn000113	L-threo-3-Methylaspartate	719740	905380	872640	947250	950430	1071800	799770	971870	1035900	765380	773530	664890	976800	1083200	1073300	729150	768190	654520
MWSmce572	(E)-Cinnamamide	4723	59048	70892	82285	88651	93696	86790	147890	70493	76121	54352	23846	58704	51073	76843	134800	76410	51304
MWSmce190	(2S,3R,4S)-4-Hydroxyisoleucine	153700	182540	148010	154110	217800	184930	172550	154430	237670	126970	131680	172800	186190	154900	166320	239900	182050	153060
MWSmce608	4-Hydoxy-L-Isoleucine	160960	170260	144820	187730	133710	170890	178640	170620	208650	164150	155490	183360	186200	210930	205890	216440	150970	159650
pmp001285	Phthalic anhydride	1629300	1552100	1485500	1486300	1509200	1705000	1821000	2201500	1758000	1857400	1776100	1910100	2009800	2059400	1978500	1916600	2096900	1960400
Lmbn000216	3-Methylmalic acid*	128120	120290	140790	78767	98522	111460	167040	209930	200210	234480	218140	306160	171360	203960	222260	402100	230310	262930
Zmyn000247	2-Hydroxyglutaric Acid*	135610	138090	142590	80591	116090	95593	203940	202140	205470	245730	222860	286110	157290	223790	233810	426500	240200	276570
pmb2826	L-Citramalic acid	56343	67344	85146	70339	81692	95924	209960	207830	260380	135330	179780	195580	138440	154210	214040	618490	373220	385360
Zmyn000230	2-Dehydro-3-deoxy-L-arabinonate	115750	134870	179760	109660	109870	115480	176280	185080	241060	233010	224330	347120	156480	184490	211150	384150	218020	301260
mws2213	Cinnamic acid	2437	3013.7	3826.9	5281.6	6083.9	6013.4	11728	12662	13905	6225.6	9371.2	5723.2	10787	16515	14675	30102	16524	22890
Lmgp000796	4-Hydroxymandelonitrile	3705900	3805000	4018000	1192800	1426200	1477900	1852000	3129200	3236900	3449200	2943600	2974500	1087200	1122100	963420	2226100	2254100	1839500
pme1210	L-Methionine	3418000	3521600	3664700	1174300	1312400	1393600	1684200	2847300	2950800	3089000	2582400	2620800	1044400	946280	947950	1852100	2016000	1499600
mws0847	1-Methyladenine	216740	234020	222650	149240	144500	193150	98908	228560	194550	142670	125620	76205	82365	92602	60628	86640	88555	55885
mws0262	L-Tartaric acid	120120	134260	246030	115820	201140	146500	249450	216960	170340	148370	118280	129660	109380	126720	141840	154130	139420	101600
MWSmce682	DL-Xylose	555990	564600	558730	409960	429680	290680	354600	626990	475740	507410	335130	293820	278800	322750	368330	350660	273090	243920
MWSmce676	D-Arabinose	577300	524720	664130	294510	369790	337450	406120	574560	493330	465120	360200	291490	284260	332170	405410	402060	375570	321880
Zmgn000173	D-Ribose	98251	84108	97247	57568	67747	79671	74497	126120	121910	54510	77606	62847	58553	52091	99117	144270	82895	100360
Lmxp001668	2-Methoxy-4-ethenylphenol	699560	620820	645770	673740	698810	653270	881040	691540	814770	1305300	690550	1313400	1435100	992300	1000800	723110	815290	198260
pmf0420	Benzyl acetate	202280	177000	189200	195610	197860	223460	238970	245240	192930	158950	196930	205070	234220	281910	259250	282920	247070	236510
Lmxn006423	2(3H)-Benzothiazolone	74441	74534	88253	189190	209740	208760	194760	136040	174050	80071	67613	116680	207650	180120	162500	283030	181800	262350
pme1109	Guanine	764240	1257600	1380100	855310	680310	755660	718420	1388600	1089900	2764000	1302000	1297300	1176600	1027600	1067200	1117400	1053800	448520
pme0183	Isoguanine	271920	330380	347240	132920	162940	140430	201800	283100	288710	453960	285510	401270	235360	164260	184200	216200	218860	172920
pme0256	Xanthine	65274	56678	1183700	1391700	145910	651300	541870	734730	499190	1702500	114910	226090	99111	349670	1821000	75582	2421400	258520
mws0458	Vanillin; 4-Hydroxy-3-Methoxybenzaldehyde*	271420	254520	295720	285560	306510	279590	388880	329100	273500	471890	391710	336410	487490	408460	336900	434360	473490	450380
MWSmce040	Isovanillin	87240	73655	78239	96756	82297	88585	99188	100340	65212	170150	138020	146660	162230	133150	155490	173640	157640	140400
Zmgn004894	Methyl 4-hydroxybenzoate*	36944	32266	29249	21656	44339	47791	53821	39418	40619	83741	52567	50279	46611	62833	49906	61289	51218	56758
mws0943	1,4-Dihydro-1-Methyl-4-oxo-3-pyridinecarboxamide	16401	35258	7656.3	22557	10493	20495	11462	34277	22696	32406	15770	17176	30754	16642	27797	39933	17383	39890
mws0437	D-Arabitol*	59488	53728	57254	41365	20848	29268	53001	49121	56107	47771	27804	45801	26002	43515	44768	57020	40332	51728
pme0513	Xylitol	8594.2	4171.9	4068.6	2020.9	5808.4	13973	9399.8	10359	7050.8	14950	11559	7535.7	6487.9	9043.2	19839	19388	29409	22630
mws0213	Ribitol*	43533	17869	43097	29039	37081	29593	41351	43785	46477	30389	29416	26370	24910	28417	49963	43859	49853	30256
MWS1962	cis-Citral	28128	34876	33163	29914	29895	22547	20576	39994	33905	28079	43256	31699	29755	33303	31610	29251	29508	30043
mws0444	3-Aminosalicylic acid	6941.9	11301	29125	19114	10902	8849.7	17922	24071	12983	23322	13601	10660	8927.3	18032	16367	12254	46361	10853
Hmlp000935	Vanillylamine	648190	404170	527570	893550	624400	931290	1011600	1096600	1396100	653770	874980	1277300	1462200	1099200	1617100	1260000	1593900	1040300
mws0180	2,5-Dihydroxybenzoic acid; Gentisic Acid*	96892	107680	120580	96016	97102	95515	121400	170700	131640	126940	109700	74822	117560	102040	121960	120930	102760	127350
mws0183	3,4-Dihydroxybenzoic acid (Protocatechuic acid)*	235810	298140	323910	281520	229740	289770	376310	381310	415490	464690	366650	375270	427010	405670	490900	456130	493370	479710
MA10040889	4-Nitrocatechol	21895	22906	15063	6862.3	16075	11984	10401	14020	11555	15660	15954	15751	16052	13220	11879	6788	10324	10993
mws0254	L-Histidine	11712000	10483000	9626200	6572300	9133900	7427600	2218600	5720400	3615000	6965700	6817500	6920100	6579500	5722200	5072600	1553400	1481600	1490700
pme2165	Orotic acid (Vitamin B13)	1292900	927260	747110	447110	708190	519580	479140	899570	951250	172070	157330	104100	127550	117060	165830	78086	144460	105970
pmb0819	3-Indoleacetonitrile	520250	523040	524080	342720	378790	362420	84135	116620	109850	555150	480210	502680	391620	442950	385070	97885	118870	104390
pmf0174	1-Decanol	8272600	9290900	8979300	10129000	10055000	11170000	11265000	10197000	10322000	9313100	8674200	8708300	11034000	10852000	10583000	12744000	11792000	11999000
Lmbn001467	5-Acetamidopentanoic Acid	44785	56627	43235	36692	21381	35448	20233	17813	18405	66218	45574	60908	34018	37377	29825	21029	16893	22688
mws0987	6-MethylCoumarin	33393	33767	34007	21448	25361	28192	28739	43096	28169	45958	55915	35672	31052	45919	23773	29708	48420	34353
Lmbn002072	2-Propylsuccinic acid	523460	439490	447470	234030	288910	240940	182000	9	179900	9	25413	28789	9	71699	65334	9	50203	9
mws0005	Tryptamine	3342000	2964700	2684500	3003800	2014200	2395400	3214800	3168800	3430800	55885000	82708000	52613000	54305000	44951000	61867000	40316000	52742000	52423000
mws0102	Indole-5-carboxylic acid*	32958	42730	39903	20385	26749	21317	34311	42254	30864	49460	28332	68656	28463	45316	31888	32422	40814	38960
mws1417	Indole-3-carboxylic acid*	54785	57355	63981	47752	41673	38703	66851	43094	45655	81406	49090	71074	35374	51896	53937	49769	57169	66649
NK10246260	2,4-Dihydroxyquinoline	17298	13424	24266	18871	21948	16447	20446	28436	14924	24344	24559	16951	22775	17784	12075	16779	14645	13450
pme3382	N-Acetyl-L-threonine	66046	72607	67318	48456	51689	60917	55527	71495	38452	55114	37834	21543	36105	40507	17492	17190	44641	17775
mws1346	DL-2-Aminoadipic acid	396790	493720	398500	570760	757440	740400	101460	131290	91155	921080	1255600	1329700	900170	969510	566140	118220	126200	105550
pmf0440	4-MethoxycinnaMaldehyde	29422	34937	35883	47702	41834	42400	38245	64768	47412	32064	50357	47650	52949	53110	44115	43625	32613	52931
Lmbp000123	L-Homomethionine	3716200	4025600	2891000	3296800	3853000	3901300	269700	676110	235750	3525600	3459600	3627400	4520900	3398800	2443300	427450	546400	398330
pme1419	L-Methionine methyl ester	122660	107050	117380	158930	134490	164410	214690	188040	230660	114510	154360	144050	147480	174340	174670	240210	228360	198350
mws1641	Lumazine	24294	49950	76013	77497	77395	80411	74691	128590	75654	60427	55455	49343	54187	58022	95440	85092	66451	36116
Lmmn001643	2-Hydroxycinnamic acid*	1347000	2456600	1781600	2740400	1606800	1858200	2900300	1591800	2348400	5963900	5645500	4030000	5494800	5319700	5326100	7354800	5774100	4518000
Lmbn002648	α-Hydroxycinnamic Acid*	1592500	3164500	2088600	3224000	1903300	1936600	3568300	1930900	2732100	7050800	6151400	4789700	6538800	6244800	5997000	7837200	6543900	5557800
Lmbn002739	3-Hydroxycinnamic Acid	1201500	2650100	1739400	2603300	1493300	1598400	2661300	1450500	2163900	5547400	5003700	3633100	4612800	4545500	5033300	5751200	5165100	4479800
pmb0142	Caffeic aldehyde	305170	349830	370120	204240	180200	178630	221300	264540	223780	283720	231430	234020	155570	158360	163810	185640	170110	196510
MWSCX017	4-hydroxyphenyl acrylaldehyde*	2874800	2823800	1609700	2859100	2035300	2091900	3892900	1190800	2863400	5147100	5747100	4656100	4448100	5395200	5173800	3939500	5348900	5061900
mws0159	Phenylpyruvic acid	2403000	2200400	1145900	2204200	1535300	1457500	2458400	789630	2228300	5165000	5726200	5363700	5816900	6144600	5375500	5672000	4718200	5762900
pme1439	p-Coumaric acid	8399400	8484300	4064400	8268400	5352000	5565900	9033400	2746900	7555900	17748000	21131000	18984000	18930000	21099000	17268000	19756000	20717000	20890000
pme2529	1,5-Anhydro-D-glucitol	123930	110300	115990	59847	65906	42748	76506	98057	79127	55195	50433	45168	39864	44416	36691	78156	55103	43022
mws0854	Rhamnose	14478	17379	19745	15669	6924.5	11163	13387	33311	28672	25589	32957	22635	15227	16147	24854	25566	23581	17006
pme2435	L-Fucose	56654	27827	32560	22035	23760	24113	51458	60487	48787	34274	42191	30462	16887	33022	32144	54152	45641	31429
MWS5238	4-Phenylbutyric acid	53815	46494	47224	73609	74095	66373	158240	234260	286770	99110	66513	60464	33394	84639	85941	151620	94703	205210
pme3083	2-(Formylamino)benzoic acid	7311100	6566100	3372200	6696000	4338100	4085000	8224900	2163500	7287400	20727000	27408000	25091000	25198000	29338000	24498000	23506000	20553000	28081000
MWS4525	6-O-methylguanine	610800	1034400	510490	1074100	932050	1249200	405100	1291800	843110	252100	99055	165400	127260	107110	124530	149450	125280	49382
pme3968	7-Methylguanine	321720	484910	283120	531090	469440	590890	217480	610110	422100	162930	69166	109900	87890	65151	87582	78783	74748	27391
pme0021	L-Phenylalanine	1743700	1650500	1539300	1316700	1338800	1325200	145010	316180	220750	1489200	1520800	1511300	1207800	1174000	905170	131010	129800	94819
pmb0037	Hordenine	19713	22331	22426	48973	31015	38547	63506	62724	76581	81762	78922	90523	118260	106530	121390	109680	137200	77972
pme0282	Phthalic acid	97752	65610	71706	77357	72836	68986	54797	36852	30764	223280	202610	216990	336170	364430	369400	72704	69990	57176
pme0281	Terephthalic acid	982510	861070	668330	966480	871510	908500	601260	437340	446750	1982000	1848100	2048700	2921900	3245200	3365200	1029300	955030	853450
pmc0274	6-Methylmercaptopurine	5031700	4789400	4317900	4051800	3928700	3855500	617930	1044600	819780	4558100	4656900	4635700	3642900	3621000	2845100	508780	489280	439090
mws0344	D-Xylonic acid	408480	467760	559030	521570	491940	422500	462320	692610	537600	643890	496860	379410	506660	528360	562620	521010	610700	529260
Lmrn003000	2-Hydroxy-3-phenylpropanoic acid	23978	23329	14130	22617	28518	30717	39595	19591	25007	63117	67122	38516	66099	75057	64545	56585	41391	39674
mws0467	3-(4-Hydroxyphenyl)-propionic acid	713890	536600	397790	554030	435600	382380	669330	217250	620800	1386500	1688500	1579000	1596700	1777900	1622700	1638600	1339600	1773300
MWSmce165	L-Fucitol	54655	59667	72136	50743	59098	62633	55159	58411	52986	65200	65784	44302	57261	81135	54039	48287	52486	64006
MWSslk084	4-Butylresorcinol	5941.9	4808.1	3445.2	7713.4	6990.1	8536.2	8967.3	6659.5	5502.9	8951.7	6344.9	5486.5	6832.1	5567.6	8050.9	7692.4	10244	13565
pmn001681	1-(4-Methoxyphenyl)-1-propanol	50448	57935	71725	60170	56119	59233	68295	46501	63237	39343	41512	59680	56471	70123	80455	81029	63180	71359
Zmjp000624	Pyridoxal	79075	71089	76922	247110	177740	289040	176720	278380	272660	70913	53165	40456	154300	161970	224980	212820	181790	165800
NK10253223	2-Amino-3-methoxybenzoic acid	59944	49063	59815	180850	143290	187980	154080	253220	214230	40188	39043	33361	110950	121660	174110	176840	120790	131170
Hmtp000776	4,5,6-Trihydroxy-2-cyclohexen-1-ylideneacetonitrile	1786400	1743000	1562300	1329300	1407300	1427900	214330	326700	284420	1585400	1606300	1541300	1244900	1274700	977840	167030	171990	139050
mws2125	Phosphoenolpyruvate	12919	17246	30044	242080	283440	454780	69667	38794	65274	126230	206050	185120	445100	471690	587340	144960	98475	46816
MWSmce501	Protocatechuic Acid Methyl Ester	23561	29572	33502	19899	13807	23594	30118	33284	28640	29012	19602	16618	30001	27714	26801	42299	19936	21276
pme2598	3,4-Dihydroxybenzeneacetic acid	304810	195760	199380	260860	254590	251000	333950	312930	391210	1011700	764950	847040	722710	778110	684440	474400	834200	634030
Zmsp001834	2,6-Dimethoxy-1,4-benzoquinone	215670	218740	213290	154260	144650	183690	141610	181400	172930	140780	113630	111250	121310	120940	64891	83930	101680	69171
mws0028	Vanillic acid	154470	127700	146900	77706	90277	99176	138540	128440	118100	425430	385990	434050	526480	441280	348430	285620	337140	317670
pme1292	Homogentisic acid	28735	37678	44783	99654	115050	101220	85773	74028	106460	48636	89260	79713	113320	162830	92306	131830	107830	111350
MWSslk066	3-Hydroxy-4-methoxybenzoic acid	100150	66335	94934	57163	64083	67398	93473	82862	82215	270940	309450	309150	358810	262220	235550	179210	277530	214970
pme3081	4-(Aminomethyl)-5-(hydroxymethyl)-2-methylpyridin-3-ol	86486	68899	69706	46226	73294	56668	12311	21150	26101	78099	57931	75692	37081	48626	30884	4076	6897.1	11797
MWStz091	Cyclo(L-Ala-L-Pro)	82222	69623	80077	115280	99172	125110	97597	133360	80208	84311	111980	67420	79971	91154	121220	134170	104700	118890
pme1383	Pyridoxine	1957400	1942900	1866900	1652300	1377900	1848200	358740	701690	649620	2538400	2781900	2030300	1394700	1613900	1540000	754300	621970	822560
MWStz063	2-Ethyl-2,6,6-trimethylpiperidin-4-one	29476	28026	26808	19158	55644	19566	25201	18607	14177	36528	42472	63584	33072	45727	39346	21109	39064	27577
Zmzn000078	Dihydroxyacetone phosphate	18891	19837	12755	71367	61963	70167	66893	33521	45557	18932	38110	29444	77832	94512	54968	71564	66393	60258
Zmzn002460	1-Naphthoic acid	19507	11436	10386	9109.7	6533.8	7528.8	11768	10458	6511.6	14494	18059	11895	17244	14228	15060	11887	14199	12361
pme0124	L-Glycyl-L-proline	76940	63674	70987	46909	49585	37662	46977	61546	54535	83812	80497	81122	35018	49574	39117	73642	33732	56010
Lmbn003524	9-Oxononanoic acid	19442	33818	16631	8645.5	9870.6	60250	10659	9008.5	7302.2	39325	21597	23217	8031.2	8179.3	10456	11715	12200	12585
pme0253	N-Acetyl-L-leucine	328340	357630	319660	191300	147870	166150	64637	69047	70660	248410	267270	296040	138870	169970	112620	55652	88394	44849
MA10039492	Dehydroascorbic acid	202080	208430	177740	104760	111610	117980	123700	129210	171850	250940	251910	270380	112560	191410	178910	162020	185830	107930
mws0242	Suberic Acid	6433.8	18944	24269	13293	6308.5	14252	16383	20001	22767	31802	23713	20860	13227	14373	14183	18670	16611	11880
Lmgn002555	2-Propylglutaric acid	4246700	4518500	3383800	5250700	4306900	4533200	2865700	4860400	4698500	4813300	6714100	5249300	8338100	4887100	8198000	6352900	5432900	3612500
Zmyn000155	N-α-Acetyl-L-ornithine	1031400	1046500	1009000	816640	1140500	770440	177950	696200	353900	546780	422960	412870	622040	579530	669880	19380	38131	21349
MWSmce119	L-Arginine	13487000	12147000	10609000	7448700	9759200	9352300	1589000	7553700	3941400	6702700	8333900	6880300	8763500	9514500	6208000	308560	487010	274750
pmf0173	1,2-Decanediol	242080	231820	248870	172210	208990	152060	185260	176350	164960	192700	256130	246760	210890	209160	226130	246420	266710	283940
Hmfn000531	L-Ascorbic acid (Vitamin C)	20166	3204.3	6786.8	2605800	3255300	3466500	2719000	1295100	3589500	1204000	4868500	3518600	9297500	9975100	9406300	5487100	5405000	5842700
mws4175	D-Glucurono-6,3-lactone	22129	9	9	593820	682950	636900	569580	304420	621430	327540	849940	742260	1571300	1830300	1630500	1301300	1024000	1534800
MWSmce690	Erythorbic Acid; Isoascorbic Acid	73289	9	9	3906800	4392000	4022700	3660500	1904300	4539300	2151300	5755700	5270300	10519000	11547000	10604000	7805300	7038200	10165000
Zmgn001448	2-Propylmalic Acid*	200720	226080	191110	236610	504260	566400	243770	310520	433680	269390	196600	218910	480090	545870	1111800	944200	328830	268990
pmb3101	2-Isopropylmalic Acid	223560	252210	190410	300070	595440	617400	249530	384490	466300	247820	258620	269590	573570	595200	1221500	1072600	334190	281820
Lmbn001754	3-Isopropylmalic Acid*	221790	204930	197080	266830	494640	607170	243730	325770	404420	263320	226670	244280	527800	515680	1070000	1004400	336770	263950
pme2024	Serotonin*	105520	82383	54385	106040	25896	33723	79138	95507	76882	1507100	2188100	1116100	1571000	867480	1477800	1015300	1399900	1062900
pmb0774	N-Hydroxytryptamine*	36805	20778	24160	31037	18641	37057	22374	48907	29319	642930	726740	432060	510360	294390	461570	398740	463440	320230
mws1013	Esculetin	8037300	7167400	5284900	8032600	6623700	4289800	9021900	6006900	9255500	3200500	3296100	2904200	2897300	3210600	3189900	4597200	2847100	1858900
mws0875	L-Cysteinyl-L-glycine	8078.7	9508.8	5143.1	57740	58708	106410	18579	14108	5579	15888	38060	10694	53014	147170	73991	84150	23440	73913
MWSmce220	D-Glucono-1,5-lactone	102690	81244	94799	154350	177150	157850	174110	212080	250230	134650	161180	142070	192910	202700	234210	274650	233290	226560
mws1195	p-Coumaric acid methyl ester*	48243	154110	105930	240320	117200	119500	294020	150640	229420	528320	382310	203400	348350	452300	545230	764570	518190	436610
Jmzn006005	3,4-Methylenedioxy cinnamyl alcohol	111160	285680	216560	417110	229400	254650	493560	237930	372470	900960	642320	380130	678610	787250	910030	1301700	812680	768710
mws1200	Trans-4-Hydroxycinnamic Acid Methyl Ester	66955	174580	126430	265310	141690	172450	315670	152590	250950	552790	402440	223710	392370	461780	582050	857170	522230	478530
pmb2795	4-Methoxycinnamic acid*	40284	95108	69235	151490	81993	96126	190590	93010	138840	308670	217070	129650	240190	267430	305600	456270	287150	267150
pmb0786	D-Glucosamine	5062000	3830700	4659500	3985500	4606600	3988200	4358200	5133900	3399200	4932600	3683500	4820500	3825500	5036600	4022900	4425000	4470100	3965900
mws2212	Caffeic acid	1847500	5868500	7995100	4816800	6891100	7510800	6669500	7242200	4422700	894810	654680	680320	574690	601160	737780	1051300	757210	704700
mws1164	D-Fructose*	99170	96201	93106	115590	127820	118780	189880	124890	128230	96795	68999	59042	57593	56388	166810	130970	104380	167940
pmf0138	D-Mannose*	108260	106020	64397	30612	43571	41687	32721	22316	40029	110220	92740	143770	57397	40389	80649	182720	43083	61497
pmf0139	D-Galactose*	79569	104330	102100	120700	134850	107620	177850	118500	145100	106690	66876	57841	55688	73475	177650	113150	101700	154640
mws4170	D-Glucose*	73475	69424	53608	19322	26507	39208	40440	36121	76059	75143	65347	64397	51057	54585	77049	168420	73989	65605
Hmln000297	Inositol*	99301	109670	86299	147370	122130	104330	159060	142780	142630	93201	53135	71414	40664	66256	161090	127780	120540	150340
Hmcp009963	Candicine	358300	369710	345130	809070	738810	689740	871320	815810	649950	459780	259060	423200	814020	681220	638820	1079200	810320	904440
mws0250	L-Tyrosine	1410300	1397600	1211200	1207900	1107800	1156500	260800	494750	386260	1502200	1338400	1386500	1339500	1102900	974550	348280	332430	272610
MWStz070	N-(2-Hydroxy-4-methoxyphenyl)acetamide	5228500	5079700	4742800	4436200	4137900	4238500	1039500	1880000	1480400	5546800	5188200	4995700	4753500	4370900	3543200	1202200	1253000	969780
Zmsp000878	4-Hydroxy-5-(2-oxo-1-pyrrolidinyl)benzoic acid	20573000	19062000	19191000	18449000	17995000	17675000	4510300	7690200	6696000	20380000	21150000	19362000	18170000	17044000	15443000	4722000	5517000	4274100
MWSmce455	Vanillic acid methyl ester	7434.7	8403.6	10666	5896	9437.7	7019.9	9262.4	13820	11061	24544	26266	20718	20851	16104	12130	15831	13552	23037
pme2596	4-Pyridoxic acid	575320	411860	403640	342030	415120	323760	295680	363800	363440	531470	419870	419510	378610	349120	347380	238220	269460	233830
MA10002917	2,4-Dinitrophenol	140260	144520	123810	109390	80375	98409	103310	116760	111970	135890	165430	131300	143540	163590	127650	111980	126580	130750
pmb1754	O-Phosphocholine	398530	591690	330740	666060	420620	496670	290210	260240	199560	530920	710270	1198600	1032800	795850	829550	486380	460660	466100
MWS1816	10-Undecenoic acid	14870	16799	15325	18967	20492	20730	17686	15093	18403	16454	16237	13380	18407	18381	20931	21484	21442	24076
Zmgn000447	3-Phospho-D-glyceric acid	46778	49710	59740	384620	393990	624660	77949	77866	92030	184660	230440	341240	659130	731670	979290	308480	138020	69622
mws0752	Undecylic Acid	758060	820450	847350	818530	740760	788210	1315800	728270	812050	1237300	832510	808620	837440	1226000	779810	879270	842440	844390
Hmmp001310	3-Indoleacrylic acid	17988000	13696000	15230000	11543000	13234000	11326000	2352400	3670300	3318000	15847000	14053000	15396000	11576000	12751000	11137000	2549700	2389400	2146600
Hmgp002327	3-amino-2-naphthoic acid	20596000	17438000	17684000	13793000	15606000	12996000	2177300	3628300	2915800	18373000	16789000	18131000	13628000	14672000	12841000	2252100	2056700	1789200
pmn001492	Ayapin	157600	188020	203300	19185	25753	86568	40452	35128	34539	611000	357540	359010	49266	37092	61310	47305	34505	55544
pme0137	N-Acetyl-L-Glutamine	35264	27670	40562	18074	25123	15966	9949.5	28044	12504	20019	9520.5	24733	15453	20449	6436.8	11142	21893	11484
mws0237	Azelaic acid	3151300	3570200	4010400	436620	573040	1787800	870040	784700	698270	12014000	6618700	7324800	938240	858310	1437600	955000	731970	1126200
mws5041	L-Glycyl-L-isoleucine*	5512100	6012300	5026800	1070000	1079800	1086000	1045000	1676900	1532300	5417400	3321500	3630700	605480	791220	736890	759720	774330	765660
pme0122	N6-Acetyl-L-lysine	133550	179370	162770	95836	104390	138830	89815	84443	79167	294430	221220	2090900	146120	246320	158820	105440	85096	91419
mws0736	N-Glycyl-L-leucine*	6041800	6663300	5581100	1042700	1206900	1213200	1202500	1880400	1732600	6381800	3564400	4218000	685360	940560	946360	884390	888740	860820
Zmjp000182	N-Monomethyl-L-arginine	665260	476590	457480	271270	423050	412880	170970	303710	228060	296870	239120	290190	404180	298810	255960	69476	86131	73762
pme3388	Homoarginine	232950	193050	159450	121480	181570	141390	60013	134600	96586	132400	110000	160190	163300	161510	96964	48943	47112	39941
pmf0348	2,6-Dimethyl-7-octene-2,3,6-triol	368800	414070	501210	56121	42480	211380	115400	89275	80065	1498300	850610	897610	106340	78186	145370	117270	74995	127810
Zmzp000145	Trimethyllysine	2398400	1836600	1824300	1350600	1412000	1259200	815660	1600800	1157600	2054600	1612800	1703500	2156700	1661500	1291400	1137600	1202000	918770
pme0075	N-Acetyl-L-glutamic acid	748550	717230	698280	1044000	1160900	1125100	540480	741650	593820	483320	387580	311120	748220	990430	643580	279180	408130	270300
pme2244	3-Indolepropionic acid	92765	62188	48159	39380	80627	66692	15033	38119	13418	68765	88671	66655	74950	69307	55027	34321	22326	27902
pme0278	2,6-Diaminooimelic acid	199320	244780	223610	170320	221790	179430	78995	154660	138790	842900	527640	582820	697140	457430	336490	84032	112920	84270
MWSslk140	N-Acetyl-L-Methionine	361690	332310	310190	87111	139970	123210	74731	113670	118050	323640	262060	270460	131900	138620	113800	60635	57520	57388
Zmyn000453	Isocitric Acid	1861500	2170000	1702300	1840600	1655000	2410600	2230100	2203500	2348600	1808100	1715600	2123100	2053800	2664400	2533200	3140300	2136700	1759400
mws0281	Citric Acid	11626000	11470000	12305000	8036400	7839800	9653500	13649000	23027000	17409000	9135100	6963900	7833200	10549000	11189000	12305000	20020000	9457200	10040000
pme2993	Scopoletin (7-Hydroxy-5-methoxycoumarin)	262320	128480	176240	115430	125570	111540	194680	101260	145000	332730	387370	311480	379060	207560	252220	183230	253330	267560
MWSmce658	Noreugenin; 5,7-Dihydroxy-2-Methylchromone	13663	10080	9286.5	11239	13455	9449.1	9248	14772	7429.7	4383.4	4835.2	2590.2	2493.9	2594.5	1508.5	1605.5	2548.3	5318.3
mws0277	Quinic Acid	749470	843490	686160	733640	738490	967490	819360	943110	1068900	751590	745180	825320	922430	1117000	944030	1202300	815200	644250
pme2743	N-Phenylacetylglycine	17546	22978	14420	17870	4946.1	18929	8232	20038	4995.8	43380	27805	41775	47764	37497	69587	11524	39896	22311
mws1189	D-Galacturonic acid*	27272	29724	26058	19246	9867.5	11609	7869.7	11700	15186	24259	27944	24202	14395	11817	10416	7567.6	12029	5263.9
pme3705	D-Glucoronic acid*	21445	28511	28989	8919.2	9046.8	17260	17012	22131	10384	29057	21539	13767	16883	10011	12982	11779	11623	8935.4
MWSmce632	Vanillin acetate	1230600	1091400	1349100	47425	58113	59775	52975	110920	90287	1962900	1266600	1391800	10544	50424	62340	59818	20421	46533
Lmdn003756	Methyl caffeate	20927	6563.9	14884	8543	10674	6833.5	3842.6	6413.8	4788.4	17510	16114	12882	17160	15400	9577.8	8160.8	8178.4	15789
mws0014	Ferulic acid	61003000	58408000	54573000	59852000	62853000	62439000	60495000	62355000	62446000	48631000	45395000	46537000	48651000	48503000	41118000	40381000	41568000	40101000
MWS1771	L-Tyrosine methyl ester	127480	151300	179240	216960	176900	190790	168540	201310	191500	231010	252390	206110	226350	257480	252570	233160	221050	204440
pme0534	Gluconic acid	148990	138140	161290	61674	52707	65655	55106	74621	67447	112190	87313	89887	83394	69756	72167	49847	62823	50237
MWSslk006	Ethyl Vanillate	1949.2	1583.5	1260.5	146890	164050	182600	145880	209260	218850	2755.6	20765	4703.9	44434	117100	145100	204130	74622	112050
MWS20182	Dihydroferulic Acid	384020	395240	339810	334850	383620	379970	351960	342700	408270	279670	225070	252030	274690	264560	219100	193650	228390	203140
pme3827	3,4-Dihydroxy-L-phenylalanine (L-Dopa)	66270	60812	71766	31151	45627	45340	18439	69862	88352	55886	71784	51649	101340	42429	45054	42588	56440	25063
Zmzn000079	D-Erythrose-4-phosphate	24513	23519	26825	18503	28323	25883	23243	25075	11696	37063	57504	44555	44925	69022	45529	43736	35043	30100
pmb2640	Dodecanoic acid (Lauric acid)	315650	257800	258710	307840	310440	562230	342390	302170	297920	1187000	906180	706060	337410	257320	659860	522880	325210	459610
pmb0130	Acetryptine	876.34	9615.1	19879	13100	6211.8	8236.6	17405	8146.3	5691.8	182530	715240	1299400	874380	120710	24701	10302	10984	15361
MWS1844	2-Pentyl-3-phenyl-2-propenal	8870.1	9002.2	10183	8451.5	10491	7566.1	9769.8	14172	6922.3	9991	10580	9388.4	7796.7	9822.5	11197	11500	8079.8	9936.3
NK10251888	NG,NG-Dimethyl-L-arginine	364950	365710	233610	184370	262540	184690	130740	146730	156740	367710	248840	330010	307400	255500	206890	191340	165180	109720
MWS5164	N,N'-Dimethylarginine;SDMA	324400	317640	305650	214950	304780	205130	139980	216750	166000	332420	268300	343630	335250	273220	192970	128070	170510	124470
mws0018	Spermine	28541000	31730000	31080000	26574000	29501000	26751000	28209000	33801000	31821000	27673000	30785000	29072000	27868000	29784000	31006000	30014000	29608000	27402000
Zmbp002538	1-Methoxy-indole-3-acetamide	1685500	1415100	1420300	1142400	1316300	1197600	305480	414370	359470	1444300	1375300	1431900	1179800	1224900	1162000	269990	267630	249730
mws0282	L-Tryptophan	18576000	18164000	18170000	13159000	15683000	14364000	3853000	5369900	4256700	16298000	15383000	17242000	14235000	15307000	13592000	4097800	3552700	3602500
MWStz282	3-Hydroxy-3-acetonyloxindole	55178	49624	63185	42631	38338	44575	55186	47957	30434	122480	133610	64201	186030	61572	19298	40577	88403	55171
pmb0818	Methoxyindoleacetic acid	4109600	3466600	3631700	2882600	3098800	2901100	602170	960510	845460	3686100	3458500	3621700	2991300	3052400	2759100	673530	673770	566400
MWStz152	2-(Acetylamino)-3-phenyl-2-propenoic acid	155270	91425	101020	72967	97514	85734	93577	76626	69131	255730	211040	165550	366310	133160	109560	110800	145150	134900
MWS0618	Pantothenol	95777	81054	85221	73922	79433	82750	75140	65888	82049	53479	69267	58118	49593	82944	41562	56841	63813	59439
mws4173	5,7-Dimethoxycoumarin (Limettin)(Citropten)	149190	69825	145870	54156	102140	117590	43444	91427	43195	20657	19830	13930	4310.5	17552	3224.1	2072.9	7877.5	7321
MWS1877	4-tert-Octylphenol	36243	29837	30379	24483	24213	28643	25244	26235	31749	25925	24207	22233	26269	29780	31249	29224	25580	27254
Lmbn013410	2,4-Di-Tert-Butylphenol*	377200	366880	393470	382610	356210	369360	404450	340540	380990	353110	327750	349850	371890	381330	350830	361330	350020	368280
Lmln010063	2,6-Di-tert-butylphenol*	392840	396990	407620	421540	375180	378260	446510	371960	391920	371700	367650	367160	394790	411940	363110	392640	363980	383470
Zmgn002106	N-Acetyl-L-phenylalanine	861590	627160	815810	581700	739740	750360	849350	747710	451950	766510	566580	482180	935380	368590	370370	273120	345720	325020
mws1014	Fraxetin (7,8-Dihydroxy-6-methoxycoumarin)	537900	570480	466460	495610	663350	440770	495980	436910	438340	449990	311110	439220	478110	350220	410540	703540	265890	467650
pmb2620	3,4-Dimethoxycinnamic acid	88000	87393	123900	134740	138600	144300	322660	219420	302950	133950	149530	139590	176480	251150	294790	595430	363310	363820
MWSmce083	Ferulic acid methyl ester	180130	174450	238180	296660	241590	285550	619540	434110	569970	287210	293280	247590	320600	462640	598750	1109600	650080	661710
MWSmce644	4-Acetoxy-3-Ethoxybenzaldehyde	15095	20117	26480	40906	55079	82203	19937	45327	44648	36645	42981	38664	37472	58929	81407	96083	13008	40768
Zmpn000199	D-Galactaric acid*	380090	317610	354740	203200	218040	240850	205100	296440	190980	324350	265190	207310	235320	231660	282160	199570	215500	172920
Zmyn000108	D-Saccharic acid*	417980	354570	357070	234760	266320	229340	241510	238340	247370	428040	228110	206680	221800	214820	291060	191900	219440	139740
Hmcn000192	Sedoheptulose	204820	162690	218710	128340	168960	56934	133520	164370	170790	210350	176740	106040	157640	110470	161210	131610	143700	93536
Hmlp008487	Blumenol C	41520	47805	45675	44552	37093	38194	22354	27564	34962	37279	29130	36277	29495	36929	38534	50802	23421	30424
pmb2507	2-Deoxyribose-1-phosphate	156390	153760	167290	118170	98130	89838	125410	182800	122690	175350	157160	125500	116460	145350	103370	92070	86752	94383
pme0170	N-Acetyl-L-Arginine	72224	54400	56478	42630	48182	42911	27644	58952	49026	29532	29694	21960	18173	18499	16363	23142	15920	13829
MWS1900	Undecanedioic acid	42478	59637	48462	30783	25671	35952	31287	39646	33433	102630	66255	65784	35035	34516	33436	36335	33678	34950
mws5045	12-Hydroxydodecanoic acid	3017.5	2134.6	1850.4	3112.8	3945.4	3527.5	6289.9	8014.7	10784	3242.6	1361.3	1765.8	2819.3	3353.9	7193.3	11065	4504.1	10963
mws0677	N-Acetyl-5-hydroxytryptamine	179690	220330	239350	224740	222110	270510	240830	256270	282490	189960	258740	240090	199290	250100	223080	134180	234590	210070
MWSmce257	D-Pantothenic Acid	3796200	3528200	3215300	2844000	3099900	3079000	2958400	2944000	3165500	3059900	2627400	2760600	2925100	3690800	2804200	2184700	2181900	2580700
pme1228	5-Hydroxy-L-tryptophan	152350	133590	104760	86727	72598	91613	80455	87461	91458	93054	85934	42069	61109	63636	53401	28271	51498	43558
mws4174	N-Acetyl-D-mannosamine	68442	61036	68208	39713	27005	38025	49461	60435	56391	76012	82696	80190	55482	55263	57110	50298	41684	63351
pme2755	N-Acetyl-D-glucosamine	2084700	2367300	2378000	2240500	2010800	2130500	2454600	2039900	2410400	1968000	2278500	1993600	1979200	2499900	2180200	2096200	1935500	1909900
mws2608	N-Acetyl-D-galactosamine	870110	756970	933470	695510	736480	694120	811460	814530	920590	605520	783530	646900	641940	975790	682490	830860	677310	742420
mws1639	Isofraxidin	8126.4	7089	6504.8	9284.7	5307.3	4016.3	4060.8	7651.3	7978.9	13461	14520	19834	23840	6931.5	9735	1646.3	7122.7	6177.7
MWS4296	Glycylphenylalanine	7806600	7043300	7253300	1546700	1815900	1551400	1845600	2388200	2233700	9077000	5688800	6683300	1370900	1448100	1500800	1355300	1474900	1474500
mws5042	L-Glycyl-L-phenylalanine	7840700	7699800	7164400	1494100	1817900	1488800	1829500	2497800	2256500	9157800	5579600	6799400	1340500	1397700	1518400	1342600	1459100	1371500
mws0520	N-Acetyl-L-tyrosine	719240	749600	707340	691020	717680	602430	544480	699100	591480	708880	558640	548530	699840	459860	400070	389720	410360	445960
mws4085	Sinapic acid	32743	16258	20944	21725	18678	13112	23349	14029	16766	85841	61060	67000	28547	27656	25442	30334	25191	29310
Cmsp002787	3,4'-Dihydroxy-3',5'-dimethoxypropiophenone	30102	25941	25041	12366	21464	20304	37121	22855	28093	16441	24907	13901	22370	11679	27350	13019	14988	25415
MWSmce538	3,4,5-Trimethoxybenzoic acid methyl ester	3864.9	1075.4	2756	1420.9	1284.8	2417.2	2959.1	2312.3	2779.9	19053	15172	16227	19859	16402	15238	9853.7	12608	12188
Lmdp002381	Genipin	125670	94899	95065	100400	111960	77050	88363	90375	85825	880470	837590	700830	656080	471800	401880	586460	576050	424580
Lmqp003432	6,9-Dihydroxy-7-megastigmen-3-one	145120	98874	119610	111240	134330	92785	89719	117970	103290	491400	466640	361270	429620	292290	234490	364130	328560	236560
pme1194	2'-Deoxycytidine	27871	66084	26267	23036	27065	58400	49769	72766	67115	190160	50300	189600	130100	32428	31380	70519	69643	66726
Lmhp001461	L-Prolyl-L-Leucine	2966000	3206600	2802400	325550	336540	327640	385880	534560	642920	3459500	1978000	2630800	317860	403300	363970	296850	299400	358980
mws0119	Myristic Acid	23793000	19224000	21876000	20387000	23142000	26762000	20548000	21643000	20655000	39533000	34953000	31234000	20942000	18326000	25980000	22581000	22078000	25263000
pma6455	Ribulose-5-phosphate	38154	26596	49489	98840	35608	72521	36386	45019	43453	52318	40433	54159	29345	41186	54126	55759	36331	20389
mws0474	Dodecanedioic aicd	7492.6	8942.7	11241	1787	2520.1	2248.8	3918.2	3552.6	3577.7	9460.5	10503	10667	1882.9	1681.7	2208.4	2445.4	1572.8	1304.4
Lmhp001670	L-Valyl-L-Leucine	14926000	15001000	15397000	1267200	1956900	1304900	1192600	2461700	2940000	18201000	9718800	12291000	1176600	1586000	1540000	975490	1081300	1036400
pmb0962	L-Lysine-Butanoic Acid	1742200	1619400	1785500	1606800	2031800	1574300	1877100	2255800	1506900	1316900	1336900	1152800	1190600	764410	1565100	1239500	1289500	903920
MWSmce591	Curcumenol	18328	16619	23659	40123	36340	32279	50206	39509	28960	26087	13054	26651	58270	51542	40983	63161	51874	54159
ML10174588	Confertifoline	3387100	3542700	3954700	3755800	3497300	3323900	3672400	3398400	3271100	3189400	2616800	3634300	3259400	3030500	2760600	4325300	3062600	3470100
mws4176	L-Alanyl-L-Phenylalanine	1480100	1362500	1439000	240610	314000	225050	261410	326400	317640	2104600	1257000	1554900	209260	203630	279270	92955	138930	156410
Lmhn003240	Benzoylmalic acid	2539700	3050400	2724300	2595300	2777100	2643000	2617600	3969000	2561800	8164700	6665600	5629500	6694200	6760000	6096100	5973500	7148000	5404900
Lmyn000160	Mucic acid Dimethyl Ester	69292	82175	91964	72945	63110	69562	70668	75290	87015	84892	84441	76613	73070	78691	105540	82312	87807	77369
Zmdn011161	Chrysophanol-9-anthrone	302550	208460	150910	146340	86059	116110	131540	219950	128690	126820	77944	209830	9	9	205350	218490	130700	133330
MWS0552	Cis-10-Pentadecenoic Acid(C15: 1)	279690	286850	294790	196070	211630	224480	211960	336660	221600	332440	239600	424180	1023000	560090	739740	409230	275170	170830
pme2827	Palmitaldehyde	56473000	56118000	57711000	57836000	58883000	59243000	63228000	57177000	57642000	43823000	50598000	56957000	59994000	64849000	70750000	68296000	60825000	62894000
mws1383	Lumichrome	74497	59529	50551	62583	59938	62119	65431	87464	54765	57374	41854	46530	44190	53114	55873	59868	60221	57302
pme0264	Thymidine	246130	254100	246370	160190	123620	182120	257660	313580	226580	409290	324190	375810	219150	224530	146460	249530	261990	264370
mws0359	Pentadecanoic Acid	166130	123030	173700	175160	203620	193340	139950	166290	172020	389450	252300	270880	159310	129040	229740	153760	177950	195560
MWS2430	13-methylmyristic acid	97279	51602	98428	70310	114980	105940	55165	66171	85962	200170	115290	122000	46749	44199	80106	64857	69362	72040
pme3732	Cytidine	1249600	2067200	1498200	267120	398680	324350	668940	851490	1025900	1907800	1085000	1835300	263950	332850	321240	617480	502700	640100
ML10180524	Cytarabine	4699200	6323100	4695700	1140000	1097200	1201700	1588300	2407600	2670900	5847000	4044400	5409300	1200200	1162600	1323600	1767900	1674000	1675100
mws0976	β-Pseudouridine	208210	233210	164050	73162	98197	96311	78017	98040	85643	196570	137320	166340	62768	43316	42173	49696	75019	49223
mws0248	Uridine	1301700	1683500	1440900	349910	416070	359070	722890	957880	803610	1541400	1007200	1422800	206120	266870	412020	291080	426700	259310
MWSmce295	1-beta-D-Arabinofuranosyluracil	543710	741030	346570	107470	98692	117200	279960	393460	366960	697750	475360	763330	118190	137930	253480	309010	226150	358980
pme2266	Biotin	362820	402120	287220	353080	324090	350710	305160	379390	315170	248440	288250	314770	258620	281200	153490	145000	221180	211540
Lmmn005696	Desoxyhemigossypol	12177	12883	11020	26439	19115	22219	21808	15713	18189	12852	11908	16122	31119	24914	19051	30127	23993	30533
MWS5231	Tridecanedioic acid	54078	100800	56358	53629	58587	77125	56994	51133	49917	97515	80846	69914	56810	47668	72951	57417	60950	69843
Lmhp002031	L-Leucyl-L-Leucine	3401000	2471200	2044400	791530	872140	756660	912010	921760	977170	4536000	2354100	3390300	850860	930240	902990	674740	674900	756010
mws0124	N-(3-Indolylacetyl)-L-alanine	17873	3196.9	9579.6	10075	12840	6435.8	22148	10422	12674	22461	8299.8	12417	6872.5	1609.9	9844	7804	16442	5269.1
mws0655	Pyridoxal-5'-phosphate	211210	216030	262990	173890	218680	227690	223320	237520	283650	239670	270510	290360	267470	320170	213550	283890	274390	310250
pme3961	2'-Deoxyadenosine	2418100	2477800	2574600	639310	512380	603210	1177000	1714400	1568700	2638200	1851000	2244400	471080	496270	594230	1048200	787800	698580
MWSmce116	5'-Deoxyadenosine	266410	264550	308840	272050	272390	352680	531750	643340	761650	170660	192200	209340	229610	261340	286150	726950	696530	602850
pme2776	2'-Deoxyinosine	210090	231740	219410	63562	55920	49777	100180	143180	147920	238030	170800	198790	41827	48062	56601	74759	58213	81689
Lmhn003373	4-Hydroxybenzoylmalic acid	129560	161830	124430	147120	132040	145620	218580	190560	157170	704160	429410	491710	401560	545310	493650	470620	578620	469410
mws0361	Palmitoleic Acid	25314	17394	22511	16122	29545	16206	16051	20472	29745	67750	21840	59368	11898	10807	19899	14881	23499	16940
Zmdn006929	Aloe-Emodin-9-Anthrone	4414.7	5785.4	5805.5	2351.9	2076.8	3778.5	14377	28046	13713	26963	31967	22935	24504	24264	8279.4	55886	39426	41047
MWSHY0124	Pinocembrin (Dihydrochrysin)	8683.8	8170.8	8748.6	2041.3	3841.5	6200.4	23851	49083	25719	44727	54565	34862	41056	39538	13027	102470	65563	73629
pma3101	Nicotinate D-ribonucleoside	1234500	1559600	1340300	359690	430850	465720	447900	575490	635050	1757400	1026800	1171500	472700	601190	529850	712270	498560	558270
mws1488	Palmitic acid	72965	69698	74952	57251	62673	67618	49379	69742	53861	90030	74164	79839	55681	54668	65821	50742	63485	52658
mws0120	Choline Alfoscerate	83410	184370	187660	21463	16836	31780	44918	29532	15621	261000	205790	180580	108280	64153	89940	162150	87157	119180
pme1187	5-Methyluridine	19998	25526	20548	17295	24917	23594	13520	8946.9	8976.5	21382	33796	16173	11076	16134	3664.6	13890	8925.4	12506
MWSslk133	1,14-Tetradecanedioic Acid	24694	22864	21427	17278	16234	19692	19647	19136	15326	40095	38753	31339	24305	20429	25360	21335	19685	23096
Zmyn000110	D-Glucosamine 1-phosphate	8721.7	9009.9	11295	6787.8	4801.9	9085.2	4576	4840.2	7264.1	15168	9370	9333.7	2653.4	8723.3	8029	16273	13194	13532
mws0866	D-Glucose 6-phosphate*	244950	306620	400850	810850	796570	950230	353190	401290	384350	583290	753110	748800	1116500	1528700	1176900	594280	381540	258980
mws1090	Glucose-1-phosphate*	247750	302970	343680	710240	766820	920810	330260	376920	381110	510590	660720	711140	1122500	1368200	1133600	602550	368650	245150
MWS2442	D-Fructose 6-Phosphate	172910	222620	254510	502480	582970	650400	221610	268160	273570	388260	477290	497490	738610	935090	827710	433920	258340	187640
Zmdp002216	L-γ-Glutamyl-L-leucine	524450	473920	412840	266150	269980	249990	158490	256620	199100	376970	168350	319600	246730	147220	109450	81068	119190	64562
mws0715	Phenylacetyl-L-glutamine	9	9	18440	9	9	9	9	9	4878.5	21479	9	13030	18746	11347	14547	9	22746	8574.5
pmb0952	Thiamine (Vitamin B1)	260070	311810	221480	91701	124510	107780	22975	54840	77437	150190	79542	194830	29278	87781	40970	17662	28675	15703
pme1184	2'-Deoxyguanosine	319470	346020	343630	245130	191550	237800	547320	874300	676810	547010	306980	638740	228080	219090	262920	713830	620130	558100
pme0230	Adenosine	8020800	10892000	7996900	2006400	1960300	2080500	2279900	3261100	3587700	7600900	7455400	8359100	1206900	1288400	2050600	1585400	1364900	1685200
pme2890	L-Homocystine	82654	88624	84504	7815.7	15428	12997	23913	45533	37184	142250	73983	135600	8375.8	25089	16301	22524	14553	14600
pme1119	Inosine	98534	277480	138590	152870	266360	154030	53500	110070	66194	335670	120490	557880	199520	241370	390500	96229	39163	53362
mws1060	9-(Arabinosyl)hypoxanthine	413380	1011400	411390	1494400	2322000	1707700	170490	244010	306070	2523200	600190	4012400	1829900	1822900	2956200	333140	155890	198510
pmp000086	1-Feruloyl-sn-glycerol	1348600	1262900	1362400	1725500	1639300	1663600	2087300	1556200	1980500	1228900	1232600	1313700	1414700	1448200	2045800	1472900	1538600	1545000
mws0383	10-Heptadecenoic Acid	208740	259960	227060	101670	145170	110560	78449	118160	134000	445340	149520	312840	66311	69784	110440	134760	98440	87391
MWS20169	2,5-dihydroxy-1-methoxy-anthraquinone	29645	29133	21251	24725	21746	26533	26048	32896	28329	18549	19893	18045	20978	19596	22615	29092	25731	26054
pme0376	Naringenin (5,7,4'-Trihydroxyflavanone)	14011	17521	10665	4345	8448.3	7599.1	2999.6	4573.4	5221.2	9611.2	3275.3	14589	12030	5142.7	3966.4	2932.3	3149.2	5485.4
MWSmce675	Arbutin	419740	452100	399290	414380	318530	398480	416620	395470	520610	780030	800270	737540	738480	862960	750580	735200	786370	695400
Lmjp006246	9-Methoxy-α-Lapachone	21637	18463	25172	23086	19597	24770	17250	20783	19979	19149	14709	14806	12967	16300	10097	17826	12253	14143
Lmmn003323	2-Hydroxyhexadecanoic acid	246230	546260	278690	148930	165900	201160	218340	341620	285140	493040	331250	328990	197080	163990	225660	232430	221560	245970
pme1201	Phloretin	6830.2	14195	7150.8	6196.5	4406.4	5857.3	11721	9246.3	17019	7781.1	5292.7	5906.1	7032.4	6187.9	7051.6	21387	14651	23994
pmb1574	9,12-Octadecadien-6-Ynoic Acid	846630	620460	1444900	14402	16199	12738	17054	68808	11511	1416100	677070	651900	15689	11514	16001	20230	6093.6	14909
mws1038	Pantetheine	14705	14161	7522.4	28651	22937	29184	9188.5	5204.7	20573	43963	48161	44020	53759	57596	58171	73849	46557	58596
Lmlp012720	Dibutyl phthalate*	1246200	1147100	1231300	1181200	1211600	1236200	1330200	1528100	1341800	1380300	1309600	1367100	1419200	1420500	1521300	1492900	1458900	1374700
Lmxp011770	Diisobutyl phthalate*	1312900	1161900	1202100	1266400	1238300	1282000	1293900	1520200	1304100	1399900	1308200	1398800	1382700	1470300	1491500	1421200	1437500	1423700
MWSmce341	Butyl isobutyl phthalate*	923020	825340	845700	811260	864520	885380	900310	1132500	908200	967600	960400	986050	980300	992380	999340	1027300	1042400	1012600
mws5035	L-Leucyl-L-phenylalanine	1854100	1450300	1546100	927640	1107900	834400	875610	1048700	989620	2548200	1559900	1970200	916140	809620	855540	610560	697420	782900
pmb0889	Punicic acid (9Z,11E,13Z-octadecatrienoic acid)	2898500	3139500	3178300	273560	229100	426660	206680	595910	270170	11987000	9027600	9499200	387950	311760	469980	827860	388910	415590
Lmbn005923	Crepenynic acid	452850	586530	511480	227170	254090	216720	256130	335080	301900	491540	395790	404920	223870	195670	225590	292260	207690	136630
pmb1650	Octadeca-11E,13E,15Z-trienoic acid	433360	417710	435620	417220	428690	449370	482180	549550	476120	509590	500770	481200	519150	499190	508570	528680	521920	488620
mws0366	γ-Linolenic Acid*	36669000	44242000	39947000	18388000	21964000	18849000	22206000	27054000	26186000	37867000	30905000	32556000	18434000	16380000	18285000	24245000	17228000	12246000
mws0367	α-Linolenic Acid*	36144000	43792000	38631000	17646000	21196000	18175000	21466000	26692000	24869000	36967000	30692000	31318000	18013000	16139000	17788000	23347000	16557000	11932000
Lmhn002926	p-Coumaroylmalic acid	2034200	1876100	1043100	1885300	1359500	1263400	1937000	560940	1807800	3557700	3767000	3780200	3831800	3607800	3427200	3830800	3524900	3091400
mws0629	L-Aspartyl-L-Phenylalanine	486980	639030	522220	40357	106140	62603	84139	124880	141180	599730	359230	348950	39695	61289	77937	64481	35166	83427
Lmbp010382	6-Methoxy-2-(2-phenylethyl)chromone	16201	25181	15826	22894	15968	25814	24941	19899	24429	11523	12440	20976	20197	27270	18118	15559	21921	17504
pmp001245	Feruloylcholine	346770	191090	263500	317210	244750	162990	268870	381850	347020	192630	471290	186200	233320	169870	352860	180210	162680	255210
mws1491	Linoleic acid	47652000	51715000	52189000	15453000	24224000	21344000	17960000	31123000	24468000	50062000	39311000	40352000	19858000	21289000	22932000	26493000	21054000	15682000
Lmbn006152	(9Z,11E)-Octadecadienoic acid	24221	28594	28755	8182.7	10735	10682	11400	14898	11181	25929	20684	20634	11669	9678.1	10197	13250	11811	7781.5
MWS4354	N6-methyladenosine	267180	360570	215760	129950	117240	115260	108460	168870	180430	230490	161690	140060	130290	105730	122350	81846	93284	98286
Hmhp001812	2'-O-Methyladenosine	1246300	2068000	1224200	789850	1012600	1032800	618320	766350	718760	1621400	1415900	1123700	753870	537090	344280	589040	799040	685110
YC512118	Oleamide (9-Octadecenamide)	2527	2789	2950.2	2605.3	2816.4	4056.5	3118.2	3505.8	1953	5367.8	3375.9	4315.9	2096.7	3939.1	5666.1	3752.7	3220	5516.6
mws0396	Elaidic Acid	10352000	23348000	13631000	2676700	3302000	4506700	3246400	5285800	4460000	19140000	8055100	18211000	2749100	2706600	6537700	13913000	3351500	4342300
mws2623	11-Octadecanoic acid(Vaccenic acid)	2474400	6357800	3254800	669100	749370	1118300	729860	1144400	1021900	4994100	1969900	4846900	645220	604300	1528900	3256400	770290	1017700
pme1178	Guanosine	46398000	64927000	46514000	15983000	14743000	15544000	20453000	33254000	31221000	49715000	36195000	44703000	10767000	10569000	16034000	15576000	16489000	17389000
Hmqp002567	4-Hydroxycinnamic acid p-hydroxyphenethylamine	3486.2	3461.8	3453.4	1310.3	1431.8	2020.7	20937	171360	10768	409490	929450	595870	1335500	728850	108020	5722.3	21331	17826
MWSmce089	p-Coumaroyltyramine	9	9	9	9	9	9	22548	181590	13740	450110	1006800	613130	1327200	763720	94285	6196.2	18087	17597
Zmzp005934	Stearamide	9137.3	8761.8	16424	4623.6	8110.5	22371	8103.8	7054.1	6800.1	41265	27174	25067	8705.1	10434	48876	17478	11523	13135
mws0051	Acacetin	429800	364270	330780	217500	250730	412600	917450	1333600	291390	4411000	5467500	7228000	6107700	4017100	1927900	1113200	1426600	1149700
mws0668	Xanthosine	989220	973020	1053900	4106000	4419400	5009200	1561400	1441800	1593000	1983600	1778200	1731300	5733100	5934100	4774600	1589700	2169800	1977800
mws1068	Kaempferol (3,5,7,4'-Tetrahydroxyflavone)	82858	131170	146780	125410	122030	109870	169060	143960	158960	1085600	1158800	789070	903440	684600	507220	876370	758190	492930
NK10256198	3,5,7,2'-Tetrahydroxyflavone; Datiscetin	78083	122140	132850	109840	109220	105650	139250	118870	142180	1003200	999950	703060	783960	561230	417570	761390	623860	422120
Lmbp006165	6,7-cis-Dihydroxy-2-(2-phenylethyl)-5,6,7,8-tetrahydrochromone	40158	52553	37626	54734	43731	56189	93837	71543	74838	204990	336890	344280	226260	498790	337100	380380	449790	207850
MWSslk132	Hexadecanedioic acid	76800	81663	82694	27954	33566	38129	32826	37282	35563	111530	91531	77990	52791	39268	33688	38174	39421	36531
Jmgn005927	2-hydroxynaringenin	6314.4	5307.8	6247.2	4368.4	3893	2632.9	4397.7	4943.1	7467.2	24396	17440	19835	7125.8	5936.8	7047.7	33029	21739	24247
pmn001686	10,16-Dihydroxypalmitic acid	39069	31107	29200	21388	37862	19125	22759	15291	23731	32343	36738	39734	52663	41329	24503	24460	31734	19291
Lmyn007883	9,16-Dihydroxypalmitic acid	1050800	1175800	933190	651380	1110200	530030	472680	536350	616030	791690	943600	958200	1411400	1221500	607370	627710	819660	544280
pme3163	D-Sedoheptuiose 7-phosphate	606180	547850	542830	455190	549980	456970	354160	520380	333670	1093500	901070	1232200	1047800	1193000	1042800	1194500	835250	859790
pmb2657	Argininosuccinic acid	53864	52308	53253	57948	67736	88483	46068	47476	57326	85968	77796	85246	119430	108150	168760	51601	36649	31754
pmb0885	4-Oxo-9Z,11Z,13E,15E-Octadecatetraenoic Acid	233630	220300	219630	111370	98901	105240	111620	142230	120350	146840	101400	99835	48575	67286	66806	70330	71672	75120
Zmyn004548	12-Oxo-phytodienoic acid	9119.6	10603	11819	2633.7	3630.8	3448.5	4908	8023.4	4602.7	8909.3	5769.4	6854.1	2136.7	3205.6	2538.5	4140.9	2885.9	1951.8
Zmyn004732	2R-hydroxy-9Z,12Z,15Z-octadecatrienoic acid	26226	54834	41249	2439.2	1483.7	23394	3744.3	7097.4	4156.7	109730	63818	80732	7485	5152.7	24190	19546	5952.1	16922
Lmbn005443	13-KODE; (9Z,11E)-13-Oxooctadeca-9,11-dienoic acid*	21289	24498	33826	6453.4	9837.7	7894.6	9987.2	14944	10407	52003	26382	43437	5091.7	8300.5	7144.1	34467	4161.9	5470.8
pmb2787	9-Oxo-10E,12Z-octadecadienoic acid	50155	53051	65269	12308	7470.3	8313.7	11522	19687	19055	148340	74315	74338	4629.1	11447	11093	33307	7797.4	6984
pmb2792	13-Hydroxy-6,9,11-octadecatrienoic acid	46979	39796	43647	37650	38166	43806	44057	49062	37278	29568	29195	35574	32582	37521	35449	33492	37106	32518
Zmpn003368	13S-Hydroxy-9Z,11E,15Z-octadecatrienoic acid	195750	171170	283350	623740	673320	782860	599010	714050	743310	515620	311350	276260	338460	408790	796590	954870	390240	401570
Zmyn004676	17-Hydroxylinolenic acid	779400	849220	794340	49273	64700	112870	61871	277710	116130	2568500	1896200	1722700	113940	65204	107500	130400	61826	105370
pmb2786	9-Hydroxy-10,12,15-octadecatrienoic acid*	25847	25719	31599	6393.3	9728.4	6627.6	8188.5	13003	14241	53352	26838	49032	4439.7	8743.5	7255.4	33513	4648.1	4649.9
Zmbp003483	Indican	524820	491850	284130	357740	442780	283010	491950	389320	479070	146130	181690	187040	151890	204150	122600	287280	156820	180660
Hmqp005411	9-Oxo-12Z-Octadecenoic acid*	38053	94056	113300	5415.9	7762.5	55491	20818	46763	16887	251810	79275	152010	15946	11675	102370	133070	4808.1	60344
Hmqp005455	15(R)-Hydroxylinoleic Acid*	27961	70147	80149	6586.5	6383.3	49856	13587	34954	13220	184530	59018	112930	9418.1	12200	79072	96759	11314	43513
Lmbn005369	13(S)-HODE;13(S)-Hydroxyoctadeca-9Z,11E-dienoic acid*	1912400	1957600	2146900	95025	125080	258420	104120	315080	174370	8003400	5375200	5272000	227480	169170	258120	390290	146060	227310
Rfmb091	9S-Hydroxy-10E,12Z-octadecadienoic acid*	1896200	1968800	2224600	92620	128790	242060	113790	321210	168470	8037900	5155000	5347700	237740	174640	268350	412600	148000	240310
Lmbn005662	9(10)-EpOME;(9R,10S)-(12Z)-9,10-Epoxyoctadecenoic acid	105640	109580	157780	12002	11401	32018	11245	19447	19171	421430	168070	230320	9135.8	8371.4	40886	128030	13817	24153
pmb2799	12,13-Epoxy-9-Octadecenoic Acid	27063	29246	57489	6958.2	7198.2	76832	4767.2	8632.8	5993.1	153930	31798	110710	5820.1	9414.2	56351	158740	7500.6	26804
pme1474	5'-Deoxy-5'-(methylthio)adenosine	1141900	1345700	1190300	965810	895270	846880	1183100	1221100	1062100	1271200	1295800	1309700	775540	720040	768810	1311900	1408500	1471000
pmb0197	N7-Methylguanosine	40966	55076	46416	22378	37371	29426	22999	36944	36122	75707	48091	50482	37683	34886	23915	58916	53023	45620
Zmyn004714	Ricinoleic acid	58793	85391	65008	7093.1	16143	30584	34288	48322	51050	71865	38413	52084	15201	17532	25861	62724	30205	32020
pmf0297	1-Eicosanol	73361	93862	70188	12947	12531	32529	36268	57670	55797	87807	38212	57801	15113	14961	28509	76275	31917	33773
mws0724	8-Hydroxyguanosine	11467	13775	8837.4	8086	13939	5656.9	12630	15314	16869	10251	8808	11519	4863.7	5727.7	9489.7	6633.2	12551	10431
Lmhn001386	Vnilloyltartaric acid	14679	14846	23729	62694	64792	71863	25663	25755	30711	28258	25491	18786	57440	59974	60227	30015	36887	28031
Lmjp004941	Rhamnocitrin (7-Methylkaempferol)*	8163.9	17139	11569	9575.5	11557	7242.7	27664	18764	26150	56044	32146	35817	45223	27128	27193	51227	44442	57133
MWSHY0126	Kaempferide (3,5,7-Trihydroxy-4'-methoxyflavone)	15674	26518	16647	16914	11345	31435	22065	51708	16756	14815	4184.1	8697.5	8368.2	8419.4	9	9	5417.8	9
pmp000971	6-Demethoxy-7-methylcapillarisin	7920.3	29079	12733	3726.1	7822.6	24083	38522	21100	15975	310870	156590	192390	357620	152430	75762	51220	94083	49262
pmp000001	Hispidulin (5,7,4'-Trihydroxy-6-methoxyflavone)*	9131.1	31037	21693	20078	24306	18541	70591	33798	39897	107290	63418	74244	86898	52355	49588	102330	80296	100970
pmp001127	Chrysoeriol	38376	45146	36962	37996	39969	48156	97917	74841	47753	133280	38206	45298	36045	20716	9689.1	10155	42006	29741
mws0058	Diosmetin (5,7,3'-Trihydroxy-4'-methoxyflavone)	18670	39691	29088	28449	31173	25269	69689	45972	58010	119690	76415	81272	91202	62533	69709	135320	113090	140030
Zmhn003257	5,7,2'-Trhiyroxy-8-methoxyflavone	22492	43458	29612	28570	32446	24265	67050	46105	58205	105890	70646	77366	103140	60797	76571	136490	110490	145130
Zmhp002714	5,6,7-Tetrahydroxy-8-methoxyflavone	23258	33957	15351	10533	12369	58295	27776	34073	20312	493640	193860	294500	610870	206110	25528	44557	182230	58805
Zmhp003514	6,7,8-Tetrahydroxy-5-methoxyflavone	6362.8	13534	18574	14852	17560	16273	27946	23865	17111	74516	34568	21114	65531	52361	44620	67174	69788	32052
Zmhn001358	4-O-Glucosyl-4-hydroxybenzoic acid	219790	384310	163900	869790	921020	649300	991890	585450	266560	990330	854150	1576700	1555800	1152100	656050	768630	1438600	1679000
MWS5235	12-Hydroxyoctadecanoic acid	5835.9	31683	7291.5	5787.2	3131.6	10449	5244.9	5463.9	5659.9	9440.5	14496	10430	9219.6	6076.2	13116	8874.9	5703.2	10446
Lmqn008288	3-Hydroxyoctadecanoic Acid	317050	355610	265790	447320	579390	821470	447460	827700	670840	452470	321570	601570	465470	705400	444630	687900	500560	588420
Hmyp002315	3,5,7,4'-Tetrahydroxy-Coumaronochromone	1698700	1266200	1287600	1451900	1109400	1538800	1412700	1267200	1763000	914960	823540	1041100	902550	1048700	1334800	924050	708730	761050
mws0920	Tricetin (5,7,3',4',5'-Pentahydroxyflavone)	340400	312390	295330	318580	306660	308130	331580	309900	363630	104010	121410	151930	170440	64031	4159	68875	68565	166630
pme2954	Quercetin	1901200	2729900	2529200	2207200	2313400	2240700	2724700	2900900	2725300	3869700	4059000	3631300	2455400	2659500	3306200	3653200	2806500	2823800
Cmsp004086	Dihydrokaempferide	880470	851820	859880	731280	782380	820940	842800	708110	1052900	998060	1001500	1063400	960620	1049300	1211200	1334200	1004900	1174100
Zmhn000892	4-O-Glucosyl-3,4-dihydroxybenzyl alcohol	602310	599490	810560	535700	895730	860450	622340	1038500	856280	123610	138820	142230	145110	165410	166960	225520	141940	200650
MWSslk208	Kaurenoic Acid	181700	194240	124840	308600	449830	604270	291100	597390	490870	217920	87307	277420	272280	522140	289400	496230	347800	346680
MWSmce549	1-Monomyristin	1200500	1058900	1143300	1166600	1045200	1183900	1221300	1255700	1436200	1107000	1361900	1152200	1375000	1257800	1373300	1484500	1475900	1353700
Lmbn006210	Dihomo-gamma-linolenic acid; (8Z,11Z,14Z)-Icosatrienoic acid	77812	65054	56922	106930	122610	112800	94290	117690	105390	66307	68606	49026	91048	86621	103520	86209	97283	88175
pme1086	Glutathione reduced form	25522	66410	57224	288750	316940	411920	66291	61820	52710	58813	91883	51754	158370	395940	175380	177490	74772	172210
pmn001610	Eicosadienoic acid	30236	30051	31169	26862	26645	22817	31025	32155	21027	11875	9896.9	9375.3	8822.5	10530	11626	8151.5	7149.8	9183.9
Lmhn003074	Feruloylmalic acid	23159000	21908000	21184000	23039000	23324000	23842000	22641000	23034000	21945000	16095000	15032000	16203000	16798000	17373000	14713000	13410000	15334000	14206000
pmb2791	9-Hydroperoxy-10E,12,15Z-octadecatrienoic acid	37008	34098	42162	14913	20322	17996	21221	18469	17036	28490	22212	26454	22613	14112	21676	18543	13384	17161
Lmsn004674	1-O-Cinnamoyl-β-D-glucose	174850	198300	154720	184810	178170	194520	182470	227640	188270	134190	140720	134790	125810	133060	107640	123320	126480	117410
Zmdp001857	γ-Glutamyltyrosine	118730	85622	78309	51350	49619	70737	42183	77333	71439	69004	37680	61225	50781	31410	40276	29315	32958	33360
pmb2789	13S-Hydroperoxy-6Z,9Z,11E-octadecatrienoic acid	591.21	1916.3	255.74	9153.5	7542.9	12091	14235	15843	22171	6884.7	2614.9	1926.9	2676.8	2600.7	6246.6	27852	5339.7	5730.7
Zmyn004449	9-Hydroxy-12-oxo-10(E),15(Z)-octadecadienoic acid	13003	21694	48736	2654.7	3317.6	19273	6020.2	11142	4216.7	68707	16572	25915	7904.8	2973.7	15608	10329	3695.9	10610
Zmzn003953	13(s)-hydroperoxy-(9z,11e,15z)-octadecatrienoic acid	868000	651570	756970	743500	856940	1001800	721120	718490	731290	1305100	1221800	1075700	762570	649900	911650	776400	756590	912430
pmn001606	Eicosenoic acid	420270	309550	351220	418510	492250	523360	412770	404490	364940	753350	682970	561170	364670	369000	512780	398460	441790	490590
Lmap001823	Dhurrin	1111900	1278500	1052500	1079600	1059500	934740	1251000	1104600	995770	1702300	1660600	1207600	1310600	1201900	2031300	1628000	1384900	1333000
pme3967	2-(Dimethylamino)guanosine	911390	963010	1021800	277570	262870	290440	368470	533030	399720	930060	817030	1157300	232340	175480	150100	381980	434160	422500
Lmqp002761	Alnusonol	181340	280160	200590	167770	256110	367490	284620	336560	296370	10397	55882	50579	60446	46068	50784	71151	54234	58251
mws0636	L-Phenylalanyl-L-phenylalanine	53492	57002	56237	72847	104850	54031	57547	63002	64414	88584	60232	80414	90368	58821	71694	29629	53286	38908
Rfmb087	9-Hydroxy-13-oxo-10-octadecenoic Acid	26284	66344	68199	13742	10654	49428	7404.6	23321	20286	194210	127000	124710	2481.6	7945.1	32273	22552	5940.6	29808
MWS80007	13-Hydroperoxy-9Z,11E-octadecadienoic acid	79129	101130	79510	23910	36116	22152	48248	72214	57751	113310	88559	90228	79190	55881	37804	46713	56806	36947
pmb2804	13S-Hydroperoxy-9Z,11E-octadecadienoic acid	73255	98212	103340	13140	6503	37469	10625	22850	16210	303030	190300	199840	13431	9337.6	19235	24603	16107	16965
pmn001689	9-Hydroxy-12-oxo-15(Z)-octadecenoic acid	113250	140320	118600	9199.8	10318	8637.7	12901	21581	21396	167040	68304	208180	5904.7	10108	10119	12892	6992.4	6088.9
MWS80006	9-Hydroperoxy-9Z,11E-Octadecadienoic Acid	32320	52626	37958	9484.1	15706	12174	23256	28542	27641	63916	43587	43623	36451	24196	12152	24301	26464	15364
Lmbn005287	7S,8S-DiHODE; (9Z,12Z)-(7S,8S)-Dihydroxyoctadeca-9,12-dienoic acid	75693	97209	77311	25876	37158	22985	46282	69738	61226	125800	87627	93905	79841	48762	36420	47563	56690	40399
Lmyp001375	BOA-6-O-glucoside	30464	50248	24274	24679	25535	31116	18701	20336	22674	30623	37079	26082	24051	24176	15340	20765	22625	32534
MWStz221	N-Cis-Feruloyltyramine	1347700	4192700	1371600	2161400	1506100	1436200	4593000	4556300	2306100	7599800	4206300	8050500	6721500	3326500	1681100	1016900	1079500	1269400
mws1433	N-Feruloyltyramine	1339000	4290900	1361500	2243300	1473500	1442200	4542000	4502700	2181900	7481000	4110800	7742500	6682400	3103600	1684700	974950	1066700	1230400
Lmbn007891	Hydroxy ricinoleic acid	54151	54794	78868	4787.6	4628.6	12260	4895.2	9494.2	6178.5	229590	74894	84682	5549.1	1817.6	11629	18207	3298.6	4758.2
Lmbn005487	12,13-DHOME; (9Z)-12,13-Dihydroxyoctadec-9-enoic acid	19510	16591	19472	12031	11694	17295	13256	16559	14354	29145	29690	24545	16585	13859	18816	12807	16666	15318
Lmmn004912	3-O-Methylquercetin	9	20388	26259	34588	27945	23157	24128	34552	25092	24088	12253	7674.4	17924	26161	52217	30923	25874	18723
Zmzp006646	Capillarisin	1585500	2070100	2056600	1736200	1762600	1431000	3058300	2164600	2198600	4870200	5243800	5019900	3778300	3125500	4119100	4166800	4096900	3707000
mws0066	Isorhamnetin	952860	1307200	1209900	1091200	1103600	1017400	1745200	1286600	1296800	2581200	3040600	2737000	2179300	1849000	2367000	2398500	2279100	2172900
pmb2871	1-O-Gentisoyl-β-D-glucoside	292700	200860	298330	156030	168750	212490	164960	333810	305240	52200	86435	39060	109130	79654	54204	72357	76108	79677
Zmtn001661	Vanilloloside	159250	123810	145450	107510	141020	116690	129910	167810	160770	40237	59348	37153	69029	55696	21695	27187	41210	55863
Hmln006813	4'-hydroxy-2,4,6-trimethoxydihydrochalcone	56268	73541	65237	55069	57266	59064	98014	78552	76200	157920	164340	154800	128700	98793	132640	123950	132390	129110
pme3459	Cafestol	15829	22224	26508	25394	29798	28646	23764	28554	25067	12516	7480.7	14391	14829	24341	22369	33400	29955	11343
mws0582	S-(Methyl)glutathione	58701	69687	65455	152290	138490	165070	89936	116500	72272	39987	76099	61223	221670	257320	163800	175690	111180	96602
MWSslk257	Cytidine 5'-monophosphate(Cytidylic acid)	175030	292930	129540	51473	60564	61702	102340	108280	135460	414680	402930	354950	195530	189750	107510	159260	206180	177460
pme3188	Uridine 5'-monophosphate	2834800	5104900	2904700	302020	424140	424220	596080	1117000	1653900	3875100	1525200	1541600	392290	499260	355530	349330	562440	324090
mws0983	N-Oleoylethanolamine	11104	23358	15323	7717.2	5265.4	6373.8	11402	12853	11245	32580	18215	59383	10705	7237	15121	21527	17199	13587
pmn001419	1-O-p-Coumaroyl-β-D-glucose	25774000	22886000	21783000	16943000	15221000	19593000	20392000	17348000	21193000	43011000	52685000	37821000	49773000	48927000	49804000	38964000	46223000	43286000
Hmhn003067	Phenylpropionic acid-O-β-D-glucopyranoside	12437000	10430000	9827300	7562000	6580800	8534300	8600600	8123500	9469600	20419000	24883000	19470000	24000000	21901000	24367000	20174000	22342000	20908000
Lmqn000351	Rutinose	58529	56370	59658	68246	80773	81067	101740	46311	98305	66714	77105	54818	65196	101610	90274	117430	92454	136370
Lmyp002284	2-Hydroxy-1,4-benzoxazine-3(2H)-one glucoside (HBOA glucoside)	9	9	9	9	9	9	9	9	9	582530	594080	634320	961800	692140	764030	742760	864830	648920
Lmtn002233	Androsin	117840	119060	118960	84572	90878	156960	116260	100570	109270	122440	125200	113640	124170	123750	148160	150730	142990	167090
pmn001690	3-Hydroxy-4-isopropylbenzylalcohol-3-O-glucoside	19723	16963	21413	26847	17641	18657	33108	13091	14521	105460	131310	99550	119980	120170	123560	113460	117350	104520
pmn001691	9,12,13-Trihydroxy-10,15-octadecadienoic acid	2054800	1994400	2298900	107470	173200	152340	148820	276650	260780	3148100	2086400	2206400	37894	101450	112540	121030	54637	112010
mws0371	Cis-4,7,10,13,16,19-Docosahexaenoic Acid	3056.4	1880.2	2673.3	2409.3	2566.9	2530.7	1407	2330.7	2315.4	4022.9	3168.1	3381.1	1085.4	1237.3	2007.4	2337.6	2610.6	2756.9
mws0884	Cyclic 3',5'-Adenylic acid	312750	409560	377670	96220	90801	92776	63242	108730	159480	396940	336990	349070	41715	52185	94750	36369	79969	47744
MWStz208	N-Feruloyloctopamine	205050	119460	127200	434810	451640	215760	584120	418760	408400	1380800	904510	1133500	2418400	1350400	747500	439670	640140	614620
pmp000004	4',5,7-Trihydroxy-3',6-dimethoxyflavone	2239.6	8830.5	12498	16135	21177	14211	21384	21429	14503	10799	16269	5536.6	15182	15900	34686	32969	19481	12364
Lmtn002565	1-O-Vanilloyl-D-Glucose	181220	112690	70517	159850	131270	85426	104040	63618	80514	316350	340680	293590	323850	334240	485680	432890	323860	325820
Hmqn003054	9,10,11-Trihydroxy-12-octadecenoic acid	727890	743870	789920	9277.9	10322	16792	5222.3	9573	6228.2	1381800	922990	992320	13814	9321.4	15027	10842	8277.1	9031.9
pmn001694	9,10,13-Trihydroxy-11-Octadecenoic Acid	12439000	11995000	13010000	113410	117700	187050	71867	161440	107480	21947000	14865000	15965000	221430	140760	161140	108770	82931	139760
pmp001284	Monopalmitin	311320	269300	312770	272480	299920	328560	329470	281330	334670	338480	287970	300260	322770	362860	344690	400130	362820	342950
pme3184	2'-Deoxyadenosine-5'-monophosphate	55587	41338	43803	53360	42239	48512	64824	98208	73778	44610	51714	36491	52452	27806	91081	82445	95011	78544
pmb0789	Pyridoxine-5'-O-glucoside	109650	106710	129030	141070	144710	149330	68324	113300	111470	136160	101170	83825	128460	134910	92772	47602	50617	62350
pmc0066	2'-Deoxyinosine-5'-monophosphate	10572000	11928000	11575000	11286000	10199000	10390000	14663000	12686000	13223000	11525000	12069000	11891000	10386000	9483100	12174000	12446000	13808000	14627000
Jmwn002117	2-(3,4-dihydroxyphenyl)ethanediol 1-O-β-D-glucopyranoside	90713	96069	63383	101780	73443	81927	92530	89792	95660	64069	60636	57076	52694	42013	60307	58313	51198	50383
Lmyn007622	9,10,18-Trihydroxystearic acid	10406	9730	9507.1	1439.4	2203.5	1524.9	2131.8	4428.3	2987.2	16706	8411.6	13472	3618.3	4363.4	2818.1	3134.4	4118.5	9
mws0675	β-Nicotinamide mononucleotide	79119	132270	161190	19987	26269	28678	72860	94117	87295	200480	96768	138520	36293	34698	34987	20637	46634	48028
MWStz294	N-Feruloyltryptamine	12287	20168	9438	13160	21601	20148	23506	26823	17971	1386200	877830	1442600	8832200	815590	221090	58496	129560	97115
mws1015	Esculin (6,7-DihydroxyCoumarin-6-glucoside)	1944000	1872500	2362800	2036100	2876200	2961500	2429900	3843100	3409900	278070	408150	341230	399120	497170	584290	669140	448100	542810
Cmyn001328	Daphnin	1857900	1761300	2334600	2173300	2734800	2977000	2485400	3983200	3239200	249990	399400	351330	423960	526350	544090	631760	449800	586570
pmn001420	1-O-Caffeoyl-β-D-glucose	14103000	10075000	7281800	9640900	8561700	7276300	9094400	7421900	9201100	9657200	10277000	8283400	9041900	9874300	8808600	9616500	10931000	10348000
Jmwn002620	Vanillic Acid-4-O-Glucuronide	158330	121620	161740	379580	378650	451410	701000	651450	961760	71936	100130	84037	76012	198210	234600	425920	345590	457240
Zmhn001793	6-O-Caffeoyl-D-glucose	8059300	5856900	4391500	5444900	4692700	3990400	5017100	4327800	5199000	6243200	6424600	4620400	5401200	5650500	5143000	5381800	6174800	5726000
mws0906	Coniferin	14985000	10557000	7435500	9464400	7760200	7039600	8959100	7535300	9058800	10698000	10813000	8309400	9352900	10428000	9438100	9337800	10604000	10201000
HJAP050	N-Feruloyl-3-methoxytyramine	72345	78989	52833	13598	17804	13498	128670	120480	42027	449890	104550	201830	744950	108970	37520	106250	187360	129950
MWSslk074	Lactitol	1797100	1800100	1758000	1574100	1781200	1665300	1621400	1970100	1768200	1862000	1912400	1836900	1861100	1961600	2083700	1721600	2050600	1580500
mws0609	Guanosine 3',5'-cyclic monophosphate	1732000	1582800	1965700	436070	318550	407170	548030	646980	647670	1948700	1106500	1039800	280930	322350	306230	824230	671440	626810
pmb0801	4-Pyridoxic acid-O-glucoside	54758	38356	43191	34484	39966	26823	25071	42682	33954	31057	19882	27696	16249	14820	26761	20650	12475	17081
pmb0981	Adenosine 5'-monophosphate	4114600	4542500	4738400	5828200	5177200	6250800	7902200	9120100	8527100	3503600	4566500	4614300	4812100	3917300	6120500	8625000	7294000	6825700
mws0874	3'-Adenylic Acid	74287	97302	62607	21909	40333	33098	51136	68556	64694	96708	71208	58713	5883.8	13947	30644	33464	22615	34528
pmb0532	Inosine 5'-monophosphate	264070	304410	318840	446080	392880	420160	583030	587640	563500	210760	302220	323050	338190	263620	458850	637770	492980	472770
mws4108	1-Methoxyphaseollin	68523	51078	57282	34444	45917	25751	37081	50090	38926	65059	72037	50980	29905	29430	34997	32276	27197	25746
MWStz202	cis-Moschamine	642340	321790	434120	569640	431330	420730	462340	239830	279940	497470	396250	346740	594780	292910	231200	247680	312680	405490
MWStz224	N-Feruloylserotonin	541590	328720	482270	502530	434870	326620	445170	352910	302380	496340	402960	303560	665300	261310	225340	255060	353730	376340
Lmhp011562	1-α-Linolenoyl-glycerol	7207000	7599600	5002900	2359900	2716300	2014200	3800200	4734400	4908800	8545700	11818000	13291000	4184100	4302200	4198900	3565300	3915100	3698800
Lmhp011388	2-α-Linolenoyl-glycerol	3677700	3694900	2822900	1310800	1560300	1125100	1575000	2045400	1821600	3695500	4952900	5269300	1613900	1803100	1922600	1099100	1326400	1546000
MWSmce024	Scopoletin-7-O-glucoside (Scopolin)	115010	154590	144100	74359	121990	138990	100670	151790	128700	64477	49354	86130	139610	23741	32971	23935	37269	35910
Lmhp012042	2-Linoleoylglycerol	730910	721160	834180	441480	538860	476910	592530	675930	622340	931730	852440	876730	695090	713320	668130	627970	751570	719220
Lmhp112042	1-Linoleoylglycerol	676090	688940	741470	541710	635070	585960	959570	1082900	995820	1019100	1125900	1135000	1099900	1180500	958640	1501300	1493800	1166700
pmb0296	1-Oleoyl-Sn-Glycerol	220030	244930	266370	122310	143590	126230	139590	260270	183860	196970	144710	147770	46953	58798	78080	64724	65523	63554
mws1526	Sweroside	239890	272420	187670	277260	241830	197110	200870	241540	230090	95984	145980	114990	109080	91709	110870	114540	126200	115770
pmb3107	Glucosyringic Acid	21007	14997	20706	7673.2	11901	13084	20719	14199	12751	21982	17757	16843	13778	13767	13327	7076.4	10680	9039
pmb0998	Guanosine 5'-monophosphate	1270700	1925800	1321300	441130	457000	465740	752660	1348400	1387400	1564800	964440	1022900	483820	368170	503190	625040	589700	576100
Lmbp002309	Sinapaldehyde-4-O-Glucoside	25718	37566	20931	90021	69284	64185	71191	65607	85869	33851	36647	22730	32333	55258	18461	21111	37176	62063
pmn001695	Trihydroxycinnamoylquinic acid	101820	79473	119880	84874	86323	113470	81123	130540	101450	68108	60943	52536	60305	43462	59535	51750	49042	44473
Hmgn002833	4-Ketopinoresinol	9635.9	13080	10030	8201.2	4653.8	8872.7	12922	17876	21493	15352	13520	17766	11079	10545	11250	40703	23430	25408
Smhn002274	Blumenol C glucoside	1782300	1525400	1739700	2063000	2062300	2042700	1911600	2367700	1859800	2003700	2005400	2080400	2270600	2377500	1965300	1643600	2525800	1806500
pmp000695	Swertiamarin	1693700	1344800	1447900	1071800	1321400	1312100	1231900	1050200	1018200	820670	916840	988070	906360	1027500	906280	842260	831210	928950
pmn001400	2,3,5,4'-Tetrahydroxystilbene-2-O-xyloside	721050	444140	793700	269890	255800	160990	256230	397880	256000	553530	341330	286780	358040	232420	386950	321940	429500	186370
Lmzn001983	D-Threo-guaiacylglycerol-7-O-β-D-glucoside	12578	11073	13485	13573	13648	22291	20443	11145	20427	27374	26453	25747	45730	52680	30521	55907	48455	47948
mws0232	Riboflavin (Vitamin B2)	3084600	2956000	3087100	1394400	1215800	1295300	1423900	2421000	1752800	2509500	1525000	1976800	581110	600420	825340	579020	611850	587160
pme3337	Succinyladenosine	5001600	4956800	5252100	3120100	3264200	4529800	3431600	4981100	3210700	4353100	3105100	4033700	2925800	2555300	2876700	2503300	2982400	2857200
pme1286	S-(5'-Adenosy)-L-homocysteine	473970	532990	463330	416620	382540	419700	795930	989400	929310	554300	528480	580500	359020	339130	411790	1016300	805740	773800
HJN003	1-O-Sinapoyl-D-glucose	64895	35371	42925	41446	52790	33948	36745	33172	33582	163790	109420	123260	165470	133330	121590	114690	117490	103220
pmn001423	Roseoside	8997	8019.8	10797	13523	21061	5848.6	9773	14348	7344.3	73382	54024	46708	71833	42017	15705	47885	31767	39390
mws1565	Geniposide	799770	612980	772510	543460	578230	572210	639190	630180	606960	7689300	8276500	7960800	8999800	4703900	5032200	7808700	6216200	4947800
MWStz103	S-(5'-Adenosyl)-L-methionine	238480	392560	245350	246220	201570	94766	99894	87842	147500	256220	284530	342550	136650	177200	113810	163030	160300	104820
pmc0281	Ribosyladenosine	783780	461850	664400	286930	314880	361590	330720	296120	325070	889860	607730	641740	601730	572110	453300	460880	590140	476620
mws1051	S-Adenosylmethionine	245960	235580	269220	134640	103620	164500	250650	339990	258190	231760	305620	338290	108510	107540	135370	281200	234790	349940
Cmjn004337	Benzyl-(2''-O-xylosyl)glucoside	29302	44235	33322	32823	34798	28866	43571	31479	33071	29011	40635	53159	40341	40628	84360	65559	43041	46682
pme3007	Uridine 5'-diphosphate	16588	17526	12873	39461	33631	40699	70589	54376	66608	25190	33721	25171	33424	39067	44662	50086	61539	44369
pmn001394	2,3,5,4'-Tetrahydroxystilbene-2-O-glucoside	6192.4	4649.6	4853.2	7932.6	5739.2	13830	7346.2	14033	10581	11608	8630.1	10171	10664	15888	9987.6	13392	10599	4600.6
Lmbp003668	Kaempferol-3-O-arabinoside	95780	83975	82120	61075	88922	91194	144970	75496	130590	277950	503330	360520	772810	539090	463210	930990	475070	399160
pmb0864	LysoPE 14:0	645540	729190	601140	131600	168730	159360	177070	226580	191740	698910	765990	844590	135630	130410	124830	99980	95024	128440
Lmhp008337	LysoPE 14:0(2n isomer)	112390	114370	89506	20614	21613	25768	29909	37328	39057	115300	135700	139920	20200	24043	19887	20501	16983	27305
pmf0085	Cycloartenol	6555000	6677200	6732300	7405000	7396100	7439300	7593400	7775200	7474100	7254900	7788700	7483700	7852000	8035100	8231100	8083900	8318900	8370400
pme2117	Adenosine 5'-diphosphate	71989	66135	64025	257650	197510	277790	317270	293580	367310	65907	131800	122500	257250	292060	223040	299300	257460	276170
mws4183	Quercetin-3-O-arabinoside (Guaijaverin)*	328490	420810	355700	320110	349540	386040	336010	330270	401350	291920	377200	396880	374100	402940	495010	379080	331480	313490
MWSHY0100	Avicularin(Quercetin-3-O-α-L-arabinofuranoside)	1435700	1362500	1433500	1098200	1421900	1432000	1182800	1044100	1526800	1427200	1573200	1427900	1516800	1849700	1874800	1273600	1142900	993190
Lmdp003509	Quercetin-3-O-xyloside (Reynoutrin)*	3800500	4058000	3436700	3044500	3760000	3712900	2929000	2777800	3993900	3015700	4187300	3850500	4092900	4668600	4614100	3727400	3113000	3085200
HJN087	Naringenin-4'-O-glucoside	45523	53819	31999	50047	35125	45272	31917	34987	48898	38640	48671	44709	31366	41978	67854	60402	36456	38264
mws2118	Phloretin-2'-O-glucoside (Phlorizin)	216500	206400	195160	246600	244310	222910	181410	193070	283950	56397	85976	70596	71762	85038	118050	143190	90423	149290
Lmhp008440	LysoPE 15:1	36563	39788	36577	9274.3	10846	11054	8031.4	12160	13940	57669	41507	67965	11703	7580.9	10395	5096.5	2369	7813.6
Lmhp009187	LysoPE 15:0	405380	389680	363750	96430	132400	94133	93509	127750	110660	453080	455720	497020	115800	99708	104660	61566	44920	51172
Lmhp008885	LysoPE 15:0(2n isomer)	75263	55702	53087	14842	17913	12591	22623	26932	21573	71027	59799	108900	10668	16802	16309	4956	7973.5	8647.7
pmp000573	Acacetin-7-O-galactoside*	101700	121600	70072	52822	58470	83503	118330	96124	81786	1608500	1076600	1877100	1844800	739220	316210	281780	644980	348530
pmp000575	Acacetin-7-O-glucoside (Tilianin)*	80405	115490	80813	48110	53015	72898	103100	85337	76694	1328900	898800	1563200	1564500	654810	292020	245560	537000	317000
Lmhp007836	LysoPE 16:3	799760	598240	512510	63359	84494	71711	58628	66739	56113	898440	727670	990970	90307	71714	51235	27109	37099	39791
Hmcp002316	Isorhamnetin-3-O-arabinoside	1207800	993810	908320	1163300	1347400	1040300	1095600	721700	985560	2119100	2982800	2317300	4076600	2643300	3696500	1799000	2210100	1093100
Xmyp005654	Kaempferol-4'-O-glucoside	4440800	4870900	4596700	4506200	3781600	3927700	4019000	3857300	4861300	11326000	7177300	6142000	5826500	4687600	5129500	7274900	7525600	8898300
MWS20150	Luteolin-7-O-glucoside (Cynaroside)	4576400	3788500	4997700	4686000	4691400	4702900	3795300	4468800	5583600	13228000	8303200	6759900	6777000	5371200	5676400	7517000	8085600	9830700
Lmlp003531	Luteolin-3'-O-glucoside	2336400	2616600	1961900	1705300	1585100	2160800	1953400	1592300	2362500	2380400	1644200	1580700	1070000	863820	1667600	3464500	1729000	3109400
mws0089	Kaempferol-7-O-glucoside*	162180	193040	193130	165560	160460	144630	214940	120240	184950	252960	200300	217540	229350	201310	174580	361310	195430	237760
MWSHY0136	Kaempferol-3-O-glucoside (Astragalin)*	2342100	2334300	2293000	1374800	2003700	2402500	2262100	1534800	2508400	3009500	1032700	1777100	1277500	1000100	1782600	3566000	1937600	3495400
mws0045	Quercetin-3-O-rhamnoside(Quercitrin)	125960	82425	72052	103930	76974	98001	65728	84998	92943	35824	54591	27797	18661	61798	41697	56063	13053	36347
mws0913	Kaempferol-3-O-galactoside (Trifolin)	156840	171840	154420	109650	127640	151230	150530	129820	180220	203880	181730	186660	249380	182240	148680	312330	150860	204900
Lmyn006922	Sakuranin	9	9	11063	9	9	8659.3	9	11406	7594	32291	12941	29107	35118	17565	9670.3	7405.2	17758	9052.8
MWSHY0165	Isosakuranetin-7-O-glucoside (Isosakuranin)	31519	31804	11019	7323.5	5619.1	22618	10420	31881	17361	185130	76875	115810	158700	65799	35393	29064	90396	22553
Lmsp004301	3',5,5',7-Tetrahydroxyflavanone-7-O-glucoside	83502	142470	105730	88565	89201	109140	115570	97485	68992	416010	205620	181210	133170	109790	229930	235520	277750	358700
Lmtn002796	Aromadendrin-7-O-glucoside	40984	36665	45015	33771	36074	40729	33120	24277	24262	88493	108250	148800	105880	96685	105350	139580	91783	131410
mws0057	Eriodictyol-7-O-glucoside	69987	107480	116990	63497	66462	84253	82784	73009	59745	293710	130950	182450	128090	96741	179330	166450	254090	246090
Lmhp008763	LysoPE 16:1(2n isomer)	440050	383080	368310	72868	127840	108590	113260	114670	196000	690020	582570	568690	144970	109230	94242	126720	75172	115620
Lmhp009034	LysoPE 16:1	1402300	1401400	1173400	241370	367840	307910	390230	437250	379250	1334200	1437600	2360400	241240	228470	192580	189300	163490	202190
Lmqn005404	4-Hydroxybenzoyl-1-O-(6''-O-galloyl)glucoside	12477	15060	17646	12787	9265.9	15971	13026	15400	12127	12875	11752	16760	14642	18850	9538.3	14931	13500	18062
pmb0876	LysoPE 16:0	39217000	39951000	33895000	8051400	11680000	9621000	9130800	11204000	10024000	40315000	42211000	46152000	8970100	8621800	7816400	4819500	4671600	5901600
pmd0160	LysoPE 16:0(2n isomer)	2252400	2157800	1653300	388170	581560	442610	537730	655020	581360	2088000	2678100	3113500	441160	456270	417190	328220	281240	341410
MWS5083	Flavin Single Nucleotide(FMN)	823160	783340	701030	817260	822640	833290	875750	762940	829280	1047700	1155100	1252300	1257100	1329900	1302500	1159700	1149300	1331500
MWSHY0121	Luteolin-7-O-glucuronide	1088600	1037100	1067700	1280000	1302900	1278700	1383300	1288500	1408500	1004600	843090	848200	821210	1111000	894360	955790	1191000	630760
Lmmp003767	Kaempferol-7-O-glucuronide	3419400	3622200	3885900	2751600	3310500	3650400	4160200	2951200	4172900	11298000	12440000	10811000	13119000	12420000	8459300	13687000	14059000	13682000
pmp000579	Diosmetin-7-O-galactoside*	378890	362190	383040	305830	333810	368650	397660	323430	431230	980830	705860	924240	888740	456730	585650	738250	691220	1138800
pmp000233	Swertiajaponin	269300	191910	192380	191020	181780	207350	176390	207860	113310	219410	194010	228130	212170	220360	216210	154880	157910	147670
Lmsn005122	1-O-Galloyl-6-O-Cinnamoyl-β-D-glucose	59474	72374	74147	66875	53571	60626	67087	50087	61665	173430	154380	170550	197010	164760	111510	171240	193610	204950
Hmmp004965	Diosmetin-7-O-glucoside*	358500	337600	396180	305740	336130	332650	441770	369250	487760	1020300	608270	864990	927070	547010	527090	831450	665150	1140700
Hmcp002539	Isorhamnetin-3-O-rhamnoside	27715	14251	8544.7	14580	33250	25530	96299	12179	29123	131970	197330	241760	532570	313780	277490	269720	402350	80495
Lmsn005333	4-O-Galloyl-1-O-Cinnamoyl-β-D-glucose	58579	77392	69362	50074	47882	67212	58180	37662	65564	204670	182610	145840	215920	164160	126510	221480	184830	147110
mws1329	Quercetin-7-O-glucoside*	2592400	2977900	2712200	2494600	2433000	3456600	2092600	2639500	2115100	263450	216380	281310	283180	201060	229610	155980	167550	155060
MWSHY0046	Quercetin-3-O-glucoside (Isoquercitrin)*	3297800	3352700	2652100	3234000	3593000	3650000	2601200	2691200	3137800	551820	698930	723980	639640	675410	583590	538190	577720	567370
mws0856	Quercetin-4'-O-glucoside (Spiraeoside)	2425100	2637400	2713400	3064300	3117600	3038100	2744100	3077800	2293000	250270	183530	221510	239570	188200	181860	131740	146130	150470
Lmdp003286	Isohyperoside	3703200	4502800	3667900	3912600	4423000	4199600	3308900	3506100	4159100	790070	876180	902910	805940	831050	806010	690910	683280	665870
Lmzp002365	Hesperetin-7-O-glucoside	133630	152240	351800	197190	357610	134380	1027300	143930	205600	271150	1060900	1338100	1066700	1573800	1883100	2703000	1531900	721210
Lmhp009769	LysoPE 17:1	318070	263220	210640	59028	71844	48044	65013	73976	68664	322040	304010	374160	44497	44594	49262	30116	30882	44498
Lmhp009464	LysoPE 17:1(2n isomer)	146480	131800	135960	33262	40793	31016	26671	42713	26920	171030	116660	139830	29796	28645	26250	18066	17002	18136
Xmsn002700	Taxifolin-3'-O-glucoside	35373	73893	54913	62914	102830	56378	67565	61083	52844	9	9	9	9	9	9	9	9	9
Lmhp010162	LysoPE 17:0	61493	54291	51658	9994.5	22649	16671	19214	20152	18977	102110	97670	103570	38272	33127	23818	19562	18456	20136
pmd0130	LysoPC 14:0	1968300	2050300	1737000	453820	516860	455820	452840	454390	463060	2682500	2624300	2949300	576010	458680	471490	342720	397380	502730
Lmmn009932	Ambolic acid	12624	15308	14382	11822	11596	14859	9713.1	11884	12879	15480	11432	13563	13573	11033	10350	10820	7894.2	11137
pmb1912	10-Formyltetrahydrofolic Acid	419280	306350	360700	206160	217890	199900	134560	158080	146820	216300	204040	186460	125690	108010	170280	76626	98296	83926
Lmhp008233	LysoPE 18:4	101380	89846	89387	16470	20700	17262	20484	21150	10661	122710	121560	144140	19005	21142	19440	14095	9600	13823
pmn001727	N-(4-O-(Glucosyl)-E-feruloyl)-tyramine	56824	40207	43903	47134	38845	34145	66562	88492	31797	29053	21275	29590	22824	19455	13386	11983	18015	27300
Lmhp008801	LysoPE 18:3	7731600	7311600	6516200	1896100	2613100	1979700	2218800	2155600	1930300	7609900	7714100	8852200	1763200	1628800	1696300	928460	945510	1168300
Lmhp008589	LysoPE 18:3(2n isomer)	17363000	16593000	16429000	5075600	6054500	5379500	4527200	5259100	4605000	17162000	16003000	17669000	3829400	4218600	4261300	1942600	1885800	2704900
pmp000583	Diosmetin-7-O-glucuronide	2808700	2251400	2301300	2548700	2607400	2445400	1776400	2559300	1939100	707500	439620	438520	448090	419870	455590	276250	491480	290800
pme1683	Calcium Pantothenate	193740	137840	127300	148420	125940	145190	106070	123210	127250	122080	110380	144620	152480	171090	140920	78208	97843	99550
pmb0881	LysoPE 18:2	755110	737870	631900	218340	260580	260650	361770	336820	332200	827550	893580	893090	256070	263840	246000	206310	192890	262490
pmb0874	LysoPE 18:2(2n isomer)	3917000	3672200	3745700	1240500	1534700	1345100	1392000	1662700	1426700	3976700	3645700	3901600	1095900	1245400	1249700	771340	702520	973000
Lmmp003783	Quercetin-3-O-glucuronide	25772000	24106000	19838000	24118000	26362000	26147000	25929000	22786000	23473000	6236100	11361000	11971000	11267000	5728500	415760	4010200	4666800	14560000
Hmcp002207	Isorhamnetin-7-O-glucoside (Brassicin)*	21778000	20202000	18326000	23343000	21876000	20258000	18519000	15715000	22417000	10854000	13570000	13602000	13651000	12999000	20351000	9957400	9143900	8336000
Lmjp003044	Isorhamnetin-3-O-Glucoside*	24205000	21421000	19757000	24510000	23968000	21696000	20522000	17330000	23969000	11383000	13933000	14765000	14195000	13732000	21844000	10544000	9503600	9027500
Lmnn002886	1'-O-(3,4-Dihydroxyphenethyl)-O-caffeoyl-glucoside	24534000	22679000	25634000	17126000	21505000	24697000	23079000	20076000	23899000	27797000	34894000	30383000	31818000	28375000	28764000	36351000	28766000	31330000
mws0289	LysoPE 18:1	15886000	16705000	12497000	2445300	3480800	2505400	4218700	5065400	4505700	16617000	14639000	27362000	2273500	2004500	2522400	2431800	2003600	2439000
pmb2260	LysoPC 15:1	95589	105890	94206	26153	28789	22800	31293	38097	28407	185530	139650	202570	47453	34048	47172	23056	22676	28220
pmb0856	LysoPE 18:1(2n isomer)	34083000	36669000	30853000	6464700	8545600	6451500	9018300	11777000	8868900	38691000	29643000	33237000	5039900	5213300	6584500	4592500	4040500	5478100
pmb0880	LysoPE 18:0(2n isomer)	236920	258040	206640	42569	50675	39101	53010	69670	52897	276700	186780	223960	30509	31903	34045	26901	21347	29433
pmb2319	LysoPC 15:0	849940	783830	734310	201710	276340	218610	198460	219210	190020	1138300	993720	1127500	303080	243400	267230	150120	185400	157210
Lmhp009129	LysoPC 15:0(2n isomer)	198740	204370	178130	45337	61941	43025	62074	42638	40928	329180	230440	311440	50031	43942	51513	20256	31199	45519
pmb0883	LysoPE 18:0	1291700	1171200	933170	107030	167970	131010	122570	181400	151830	1544000	1632100	2723400	208310	152980	149240	93614	85434	99232
pmb3072	3-O-p-Coumaroylshikimic acid-O-glucoside	9	9	9590.6	9	9	9	9	9	9	45640	62370	55093	37219	54872	58066	58116	56259	51587
Hmyn007168	LysoPG 16:0	170010	356860	368680	326840	93316	108400	97917	109690	146560	123140	136750	158490	184390	66560	64280	38170	43858	39946
pma1303	LysoPC 16:2	1549600	1482800	1170900	541790	676800	468370	198650	216440	181310	1584800	1397700	1972400	375500	302100	250420	93834	103020	129780
pmb0863	LysoPC 16:2(2n isomer)	1856900	1799100	1441100	532880	582980	537270	432060	496920	396080	1974500	1590600	1770200	319390	236710	260170	102680	165610	208630
pmp001270	LysoPC 16:1	4543800	4622000	3492500	871850	1073500	932390	1180000	767500	1330500	4945300	4230600	6218900	1030100	735710	729680	719520	578980	832950
Lmhp008833	LysoPC 16:1(2n isomer)	7623700	7487900	6775700	2008400	2361700	2098500	2899200	3268300	3122900	7499000	6686900	6908600	1361900	1050800	1274900	967880	1102900	1474700
Hmlp002821	Myricetin-3-O-glucuronide	2469400	2292700	2370600	1973200	2618600	2879500	3847400	2938700	4467100	2689400	4297000	3503300	3766100	3975400	4868800	6527000	5078600	6003900
HJN054	Secoisolariciresinol-9'-O-xyloside	800620	421300	684540	431430	466490	336590	362870	360050	315710	624140	380140	504070	408370	339110	330090	197200	284140	294800
pmd0132	LysoPC 16:0(2n isomer)	13394000	12878000	11501000	2400200	3031100	2350400	2653700	3164300	3196100	15049000	14418000	16492000	2855200	2225700	2035800	1644000	1877800	1991400
pmb0855	LysoPC 16:0	16731000	16871000	15167000	2672200	3459800	2592400	2627000	2923000	2928100	18956000	16732000	19972000	3199500	2312300	2233200	1504800	1735300	2140500
Lmhp008688	LysoPE 20:5	10602	100420	6846.3	3833.1	7473.3	57464	9263.5	16761	3058.7	722450	96991	1035700	65452	3410.1	298.01	44879	44592	118590
Lmhp009349	LysoPE 20:4(2n isomer)	124120	126900	111480	40883	47882	51228	44930	51485	44898	138470	123740	154220	36474	37387	45179	25868	28249	39100
Lmhp009497	LysoPE 20:4	17309	19381	12951	5362.9	7211.3	6956.3	7788.3	7439	9994.2	28859	24099	44429	8095.9	7568.7	6899.1	7254.9	6629.5	7265.4
Lmhp009802	LysoPE 20:3(2n isomer)	142700	127990	115070	19505	29812	32743	28691	37454	34288	187000	152450	185390	40490	25208	30384	17845	14885	30887
Lmhp010040	LysoPE 20:3	257310	290180	241480	54352	72424	57600	77665	86821	84132	311200	284360	361830	53163	58848	47881	30649	31287	45756
pmn001642	Kaempferol-3-O-(2''-O-acetyl)glucuronide	76336	92254	78191	80777	77233	95686	140850	77193	106810	145100	69231	48163	183960	100490	62457	86091	81085	86513
HJAP135	Pinocembrin-7-O-(6''-O-malonyl)glucoside	2795300	2703300	3127400	3011500	3156700	3349500	4420000	3494700	4892700	6901100	9560800	8204900	8387400	9766300	11306000	12065000	9177100	11833000
MWS0442	Maltotriose	20513	22416	17971	22359	31356	17695	11895	16808	12321	17901	11063	20549	12625	27995	21404	20548	18707	14559
Lmhp008718	LysoPC 17:2	1155100	1035900	1077500	373550	424150	416640	400740	465640	367250	1031300	962950	961240	223790	187270	210690	83081	125580	196840
Lmhp010514	LysoPE 20:2(2n isomer)	219060	253840	240830	57474	92706	84784	98218	107240	95872	384250	375580	388880	96234	130060	104520	62378	63437	71869
Lmhp010757	LysoPE 20:2	888250	930890	846570	165620	228580	224450	328390	413880	327880	1298200	1168300	1371100	243230	273670	190710	133340	145730	195330
Hmln002199	Quercetin-3-O-(6''-acetyl)galactoside	434010	336370	503520	278250	295930	448620	271690	297870	474390	306130	218750	240390	221550	197920	292130	196960	185250	142140
Lmhp009590	LysoPC 17:1	507550	460720	419330	83081	104110	81784	136140	127220	111320	514380	454430	511630	97027	59254	83396	51016	59200	67207
pmb2406	LysoPC 17:0	207000	164170	116120	34226	64534	41733	40327	31859	56879	355160	268930	278610	81245	50257	28211	53260	39717	29595
Lmhp010515	LysoPC 17:0(2n isomer)	206010	161230	168750	54182	60343	36109	45872	55744	55517	330100	262750	281430	73787	67678	55054	51599	57113	56266
Lmhp009773	1-α-Linolenoyl-glycerol-3-O-glucoside	721300	600270	632080	353470	574050	299180	628400	523110	530350	430230	584360	552760	809110	566780	348900	243590	520120	343610
Lmhp009526	2-α-Linolenoyl-glycerol-1-O-glucoside	285080	383440	327860	479610	486270	516910	465360	594320	438090	237040	305900	185180	534060	358680	386670	254540	351270	284570
Hmqp006235	LysoPC 18:4	660060	592940	530000	255790	289970	275920	172940	172500	174580	473650	479300	503040	122940	109520	117830	45675	60839	95967
Lmhp010573	1-Linoleoylglycerol-3-O-glucoside	33410	44911	23185	11150	19318	7408.8	31726	40173	37792	21980	21718	12885	20903	12570	8597.5	8780	22640	11374
Lmhp010334	2-Linoleoylglycerol-1-O-glucoside	12150	13013	5882.3	6252.1	7398.2	8324	8070	20354	11887	5889.6	5623.2	6880	3613.3	3228.1	3320	4615.6	4274.8	2655.7
pmb0865	LysoPC 18:3(2n isomer)	2350800	2362200	2078500	1036600	1086900	995000	855260	870870	755660	1991400	1997800	2220100	571440	431910	579460	185930	266190	340140
pmb0854	LysoPC 18:3	8009800	9206800	7302500	3416200	4099600	3126000	3340200	2967400	3102600	9730600	9691300	11127000	2660700	2386300	2895900	1384700	1517900	1818600
pmp001251	LysoPC 18:2(2n isomer)	3049000	3016900	2796500	1105200	1277300	1156500	1451900	1631200	1489900	2678400	2570100	2774500	708670	580320	671450	439090	465440	818730
pmp001273	LysoPC 18:2	10499000	11353000	9446600	5253000	5853000	5442700	7629400	7430600	6872900	11346000	11922000	13138000	5523900	4754500	5244600	4205800	4577300	5694600
pmn001644	Quercetin-3-O-(2''-acetyl)glucuronide	66196	59624	74651	54218	71592	61650	85804	77530	98393	85274	118280	91476	107920	124610	126490	200140	136640	168300
Li512111	Isorhamnetin-3-O-(6''-acetylglucoside)	83079	58466	60135	63435	69242	69850	60921	70783	64506	322640	122130	177390	244280	124200	158470	72721	121400	70964
Lmsp003655	Dehydrodiconiferyl alcohol-gamma'-O-glucoside	659450	624110	585580	794910	463390	521820	875880	545530	576030	1195400	1627400	1376800	1889300	1293500	1941300	1913100	1738300	1727200
pmn001378	Pinoresinol-4-O-glucoside	43590	97204	43840	57184	61225	57946	47823	92308	90086	52491	80944	116110	121050	136410	127790	184430	117530	172210
pmp001281	LysoPC 18:1	143890	186360	135000	27686	28876	22453	56581	63239	67859	144120	125920	157030	20288	15112	22146	20243	29325	27578
Lmhp010190	LysoPC 18:1(2n isomer)	1489500	1654000	1437700	322080	420040	317080	553690	691360	550920	1445100	1128700	1213900	179010	143000	223360	117660	173450	225210
Jmhn004431	syringetin-3-glucuronide	122680	170870	125870	39628	43815	36618	64923	55977	56456	530460	623420	555330	313990	376990	502330	559330	415100	454830
mws0126	LysoPC 18:0	3296700	2954500	2405300	459570	538290	400430	521000	564720	534460	4168100	3990000	4589100	681420	475580	626410	489510	448530	470880
pmd0136	LysoPC 18:0(2n isomer)	227290	427770	172030	34121	43140	26146	41656	37522	53890	253850	256570	306940	38326	32007	29998	35221	28152	31352
Lmhp007840	LysoPC 19:2	1796300	1937400	1718600	1088000	1137600	845010	52297	62606	45418	2745300	1807700	2298700	567440	443540	334350	9	9	9
Lmmp003817	Kaempferol-3-O-(6''-malonyl)glucoside*	161990	208900	245450	95614	108790	207310	130210	144910	222170	756040	229110	140150	123660	70676	185320	244550	161440	491980
Lmdp004892	Kaempferol-3-O-(6''-malonyl)galactoside*	233220	182770	225780	120240	157120	159320	159500	141820	231980	773580	375150	193350	146580	51316	239670	233130	239120	570040
Lmhp010908	LysoPC 19:1	463360	454870	433810	91491	98291	77583	78261	121460	93203	397300	280080	301940	43209	33691	38591	17529	28016	42701
Zmfn000481	Uridine-5'-Diphosphate-D-Xylose	190380	238090	230450	308970	320960	351390	271520	299790	286870	206930	341190	291250	311650	438420	349760	299730	370220	228120
pmb2228	LysoPC 19:0	53361	41096	52666	11728	12837	10115	13640	23376	13664	53867	29377	36186	3558.3	6640.9	8414.7	4162.5	8448.2	8925
Lmdn001925	Olivil-4'-O-glucoside	21570	18611	14201	14741	8425.6	9	17188	4443.8	13476	51589	57363	47152	64472	51979	80184	70679	50409	57922
Zmdn003480	Cycloolivil-6-O-glucoside	10892	15223	18443	13899	7233.8	10045	22201	10406	13022	36949	63066	54513	62320	59197	81935	77036	52553	72700
Lmhp008742	LysoPC 20:5	7061.9	236440	9	9	9	70181	14424	18060	16444	759650	130530	1047100	220490	5977.4	9	47744	44937	119420
pmp001282	Propyl 2-(trimethylammonio)ethyl phosphate	22511000	23330000	18549000	3291300	4446800	3162800	7489700	7943900	7298700	21561000	18666000	22501000	2363400	2016300	2903900	2627200	2911400	3494400
Lmhp009890	LysoPC 20:3	784640	789840	694250	182930	202630	183590	184010	205570	187050	900910	773900	880510	126110	120170	137930	65247	77303	105530
pmd0146	LysoPC 20:2(2n isomer)	765300	754440	790790	193960	188370	223370	245290	245350	236690	991210	916350	968210	189290	208470	172550	117980	122310	191300
pmd0147	LysoPC 20:2	1263700	1256400	1160600	279310	320970	299390	415790	423250	422760	1927300	1719700	2033000	401040	418740	343720	285120	305770	395010
pmp000588	Diosmetin-7-O-(6''-malonyl)glucoside	4322.1	7603	12359	4920.6	3851.9	4341.3	5379.4	1333.5	7392	43938	16863	32084	26549	17425	29084	23677	33868	55077
Zmhp006502	Kaempferide-3-O-(6''-malonyl)glucoside	93765	171480	83932	38031	39433	178420	137550	158690	121870	630550	267060	522390	840650	275270	159470	146980	407730	234980
pmb0608	Chrysoeriol-7-O-(6''-malonyl)glucoside	141160	141260	138150	57239	89387	118610	143050	106810	134240	727570	230070	371920	283480	224010	335320	347160	399400	601550
Lmhp011549	LysoPC 20:1	745820	769770	729030	157150	170210	148940	168950	206010	158510	772470	642310	659450	104440	99389	105110	63771	78069	91234
Hmln002321	Quercetin-3-O-(6''-malonyl)glucoside	573670	421470	543480	351520	455170	580130	277020	370490	665060	462830	336080	328240	295460	256750	372140	239270	190600	259060
pmp000589	Quercetin-7-O-(6''-malonyl)glucoside	3292900	2573100	3215400	2194900	2468400	2834100	1883100	2222800	3932500	2368500	1620400	1992200	1395400	1359300	1929800	1214100	1085400	1340900
Lmmn002260	5'-Methoxyisolariciresinol-9'-O-glucoside	72096	53860	33265	66298	32415	37077	52273	57529	55568	81554	78056	105570	85180	115410	75360	96045	111760	97457
Hmyn007087	LysoPI 16:0	3756.7	3182.5	3299.4	2119.9	2308.6	2463.4	2100.8	1402.1	1645.9	3791	3580.5	2415.1	4115.8	2477.3	2209.3	1055.7	1399.1	1673.3
Rfmb25702	Pinoresinol-4-O-(6''-acetyl)glucoside	65497	62841	77997	29754	45580	56457	94114	48739	74800	184080	272590	290450	302110	338860	437770	382970	311610	367780
HJAP064	Isorhamnetin-3-O-(6''-malonyl)glucoside	81493	50671	37216	35288	44434	64973	36502	60364	46633	142870	91708	95237	108710	70112	80634	63299	44447	34257
pmb2922	Uridine 5'-diphospho-D-glucose	267260	300320	282570	1004200	987860	1037700	437510	480650	594210	285810	501940	382530	1210800	1255600	1076700	638530	573600	253860
Lmmp003306	Quercetin-3-O-xylosyl(1→2)arabinoside	4208400	4373000	4033300	6205600	5904500	5361300	4190700	6090700	4732500	3483700	3197300	3149200	3567400	3051000	3377800	2316600	2590600	2496900
mws0047	Apigenin-7-O-neohesperidoside (Rhoifolin)	100760	63804	179760	32612	20464	11720	11003	31701	22744	19396	15081	24771	20315	11748	12035	10421	17393	6922.3
mws1409	Uridine-5'-diphosphoglucuronic acid	55790	54226	58786	36362	41190	36507	44044	39808	33586	81173	76823	108080	33996	36343	35031	52107	48235	22062
HJAP148	Kaempferol-3-O-sambubioside	3768100	3778600	3647700	3766300	3748600	3795900	3242900	3862600	3862900	15434000	6297500	6666800	5960300	4663200	3730700	4589000	8930100	7732100
Zmjp003179	Orientin-2''-O-xyloside	9548.1	4394.2	11549	15901	11291	14763	9357.1	16618	10545	19107	16705	15923	9794	11294	32669	16662	20949	27210
Hmcp001769	Quercetin-3-O-rhamnosyl(1→2)arabinoside	33337	16396	16615	27854	22349	25374	18400	26942	21427	11460	9664.9	10196	4766.2	10579	8627.7	5344.7	14892	9695.4
MWSHY0056	Naringenin-7-O-Rutinoside(Narirutin)	341130	91036	263710	219270	137400	182090	213280	112950	103570	293460	140870	71162	200770	125530	167800	85579	106780	123740
pmb4486	Hordatine B	4456	9	9	9	9	9	9	9	4067.2	36687	20275	24251	31917	32962	25798	20152	21272	19939
Xmzn007677	Ergotamine	4124700	4005600	3053100	670030	999510	750800	1437500	1586500	1349300	3346000	3301000	3578200	516530	401290	659170	522880	568490	718650
pmb0492	N',N'',N'''-p-Coumaroyl-cinnamoyl-caffeoyl spermidine	659280	606410	619880	228450	211180	200080	174590	324510	318340	615460	399330	375370	183710	197490	224740	174250	206380	111130
pmp001288	Acacetin-7-O-rutinoside (Linarin)	2283000	2265900	1718000	1269300	1316500	1211100	1449300	2050600	1336700	4614200	3886600	3185600	5379100	3933300	2239000	1516200	3820100	821380
Lmhn005088	7,3'-Di-O-gallyoltricetiflavan	82949	78296	112150	134110	106390	116070	123990	143090	126530	62414	50243	49129	36964	37958	36816	36384	47885	32693
pmp000593	Luteolin-7-O-rutinoside	3721500	3042500	4145400	3575100	3596800	3185200	3649400	3256300	3748800	11715000	7592300	6969100	5094300	3950500	7836900	7596100	7024700	10019000
Hmcp001829	Quercetin-3,7-Di-O-rhamnoside	48733	41187	59013	60107	79285	58786	63201	76033	66838	30478	42620	28500	30140	23078	33463	28645	26262	30548
MWSHY0050	Kaempferol-3-O-rutinoside(Nicotiflorin)	1003300	864800	899020	1111500	1045200	1065000	1148400	1177600	1243800	1123700	650770	735490	540320	773140	715550	875070	884030	772340
MWSHY0080	Luteolin-7-O-neohesperidoside (Lonicerin)*	87771	137430	136140	103460	117780	103890	106030	92317	130020	320610	138640	119610	91366	36953	61284	161260	141850	206850
Lmnp002413	Luteolin-6-C-glucoside-7-O-rhamnoside	313620	326140	354190	280530	279690	321870	315940	305940	314860	1110800	612350	677090	397930	349620	689480	634280	587640	868430
MWSHY0061	Kaempferol-3-O-neohesperidoside*	945910	915880	911960	1130200	1010200	1003400	1111500	1250000	1192900	1136400	786060	768310	650530	743000	755080	841120	870530	744210
Lmjp002596	Quercetin-3-O-sambubioside*	68177000	63385000	58759000	67367000	67007000	64364000	54509000	61154000	70573000	49231000	50029000	44789000	44129000	43438000	49264000	43052000	42882000	47539000
Lmtp004044	Quercetin-3-O-apiosyl(1→2)galactoside*	2817700	2783300	2841600	3161500	2792600	3088400	2117000	2843300	3527400	2021800	2110200	1816200	1650500	1694100	1825800	1450100	1549800	1903000
Lmqn000780	Uridine 5'-diphospho-N-acetylglucosamine	24144	31592	32478	47340	41871	31667	24344	20367	28353	25578	28520	27391	43036	49498	35368	22915	38521	17705
Hmjp003008	Luteolin-7-O-glucuronide-5-O-rhamnoside	1010400	959080	923130	1140900	1014500	1070100	1368800	1207800	1353000	6951800	8583300	6016100	8658700	7153600	5868800	9150100	6332600	6144500
MWSHY0190	Diosmetin-7-O-rutinoside (Diosmin)	1444100	1431700	1353200	1631800	1587900	1600800	1473100	1429900	1542700	294010	706460	533620	367620	734440	983480	812290	362480	247470
MWSslk165	Diosmetin-7-O-Neohesperidoside (Neodiosmin)	1377300	1396200	1298900	1634900	1616300	1443600	1379100	1380800	1515800	275650	650350	591070	433950	807070	980670	756340	432530	295240
pmb3002	Chrysoeriol-7-O-rutinoside	20914000	20155000	17392000	19467000	18401000	18049000	15079000	17788000	18690000	14590000	13828000	16465000	13632000	13536000	20114000	17201000	14700000	13922000
Hmgp002121	Hispidulin-7-O-(6''-O-p-Coumaroyl)Glucoside	32708	36068	17714	33778	21855	25743	24217	28208	33764	27649	52914	11676	35825	35339	42031	50510	41513	20557
Lmmp000897	Gallocatechin-(4α→8)-gallocatechin	459410	387430	396820	382730	378000	359180	298990	276520	572970	318480	185300	152790	90106	99231	277230	293830	188890	492740
Lmjp002461	Quercetin-3-O-neohesperidoside	34889000	28394000	33574000	30888000	34699000	30630000	19378000	32081000	27467000	16932000	12070000	9665700	8518300	10223000	21820000	8702400	9358500	16954000
Zmjp003031	Orientin-2''-O-galactoside	211570	192440	200360	168590	194760	189560	142110	122740	260840	121600	102910	91123	37593	47131	131920	168550	103340	251680
MWSHY0067	Quercetin-3-O-rutinoside (Rutin)	7428700	6227800	6239300	6816200	6945200	6596800	7105500	6810500	7324000	3524600	4374900	5005800	3764100	5377600	6858300	5918700	5143400	4800800
Lmyn001269	Kaempferol-3-O-sophoroside	222870	216790	187020	243700	261330	258810	372300	338090	387740	622990	294620	440170	532330	366470	341590	244100	531020	517090
Lmsp004521	1-O-Cinnamoyl-4,6-(S)-HHDP-β-D-glucose	88212	81031	63903	68024	49589	88360	55646	52909	63672	28267	85815	51385	39308	45071	65545	94143	96385	106320
MWS0132	Oxiglutatione	2098000	2319400	2268200	2256100	2434000	2491100	1830000	2384200	2234700	1720600	1987900	1736300	1628700	2028700	2240600	1126900	1421100	1284800
Rfmb26201	Syringaresinol-4'-O-(6''-acetyl)glucoside	56849	24026	48075	16320	20097	12246	112050	30365	18313	176710	76293	63783	111250	85537	86518	57448	58596	45170
Zmxp002867	Chrysoeriol-5,7-di-O-glucoside	39074	64451	40244	49503	38047	45807	36876	72567	50508	227460	114350	156390	294450	131010	45380	27940	150660	57547
MWSHY0135	Isorhamnetin-3-O-rutinoside (Narcissin)*	44341000	36195000	39305000	46194000	45049000	40774000	42276000	47199000	41099000	19973000	20367000	22061000	23217000	23626000	35918000	22946000	22431000	19027000
MWSHY0064	Isorhamnetin-3-O-neohesperidoside*	45490000	38360000	38848000	45638000	43719000	41401000	41178000	47861000	40840000	19861000	20902000	22777000	23658000	23593000	34631000	23499000	23106000	18580000
Lmsp003729	Myricetin-3-O-rutinoside	1538500	1109600	872020	1941400	1860800	1681700	2213700	2341800	2621000	386840	464430	708300	414040	568590	1098900	942580	806350	661420
MWSHY0162	Quercetin-3-O-sophoroside (Baimaside)	544300	581970	493530	769480	667760	711190	488930	636420	695550	86208	148090	150260	84780	112340	168750	96619	105140	58811
Zmcp002666	Quercetin-3,7-Di-O-glucoside	465140	396130	512010	599120	508570	519670	347230	395650	655130	16890	24187	13460	21654	30616	75526	63526	28452	39089
pmn001504	Oleanolic acid-3-O-glucuronide	1108.2	553.63	1577.2	916.5	699.23	678.94	705.79	579.58	474.12	1670.3	620.52	1308	9	9	823.69	304.44	912.37	569.65
Hmlp002975	Isorhamnetin-3-O-glucuronide-7-O-rhamnoside	219030	193840	166820	227640	178400	181530	228480	223820	192670	416920	432840	486270	500620	360100	490800	304590	450400	339790
Lmmp002560	Quercetin-3-O-(2''-O-glucosyl)glucuronide	211880	108520	197470	173460	149850	142110	148850	160530	188160	390290	310300	314400	373950	346110	402820	363780	319690	376320
Hmcp001578	Isorhamnetin-3,7-O-diglucoside	1003200	918460	1015300	1164600	1081800	1169600	764560	740390	1056100	313810	269040	301650	291590	267690	519430	206330	130050	179620
Lmsp003252	Isorhamnetin-3-O-sophoroside	457000	248750	372750	482770	288670	509980	342100	416800	494920	44475	93161	102000	66512	82402	276970	130870	63024	41141
pmb0530	Nicotinic acid adenine dinucleotide	647140	804280	834100	1241400	1066900	1082200	1303700	1550800	1511200	616060	1128900	819580	1297900	1303500	1171600	1748300	1972400	1529200
Hmqp003184	Luteolin-7-O-(6''-malonyl)glucoside-5-O-arabinoside	66490	36094	23559	29440	38934	46855	48727	37190	40885	108090	68162	62494	47194	36150	53867	59555	61447	59220
Lmhp008744	1-α-Linolenoyl-glycerol-2,3-di-O-glucoside	303210	311460	277610	151260	175810	164250	181510	236980	254330	280330	295860	276360	137930	128250	150340	119480	103930	125370
Lmhp008513	2-α-Linolenoyl-glycerol-1,3-di-O-glucoside	780040	810060	620660	481050	499450	419880	407160	585300	425310	651600	777660	559280	281950	321000	464850	211140	200890	282910
Lmhp009384	1-Linoleoylglycerol-2,3-di-O-glucoside	4505.7	11251	9894.8	3785.3	3229.4	3412	4050.6	7315.3	7597.1	4152.8	2523.1	2854.1	2233.5	2519	2831.8	2001.7	1142.4	2417.2
Lmhp009190	2-Linoleoylglycerol-1,3-di-O-glucoside	53027	52334	47885	21367	29579	23992	24659	46925	41106	31988	26027	25048	10098	9682.3	22413	11769	13468	17607
Hmlp003185	Luteolin-7-O-(6''-malonyl)glucoside-5-O-rhamnoside	22776	10541	23355	5908.6	21135	28348	29582	37308	33876	201900	85190	98028	61612	64305	84202	73032	76293	127110
Lmmp003266	Quercetin-3-O-(2''-malonyl)glucoside-7-O-arabinoside	1718300	893140	1217400	1040700	1013800	1273700	584710	1206500	1006100	606950	363070	427810	383640	447790	367210	247060	333870	269490
pmn001370	Pinoresinol-4,4'-O-di-O-glucoside	117870	80149	93311	111920	99026	99999	108800	74682	108410	90298	128930	109580	106280	86473	163130	151970	119480	126490
Lmjn003562	3,6'-Diferuloylsucrose	13332	19566	20155	10399	15540	20265	17383	14419	17523	100350	137990	87085	145000	134830	102160	189870	182360	131550
Hmcp001629	Kaempferol-3-O-(6''-Malonyl)glucoside-7-O-Glucoside	48751	22616	40060	23187	35641	36301	28520	33490	53392	87142	63953	43538	21041	32175	75378	63464	37644	125570
pmn001368	Olivil-4,4'-Di-O-glucoside	27301	22826	15627	31465	20705	17358	39067	6897	14716	48185	64817	47894	65915	55529	107030	81033	60353	60150
Xmyp004678	Kaempferol-3-O-(2-O-Xylosyl-6-O-Rhamnosyl)Glucoside	687520	518410	533740	527560	487870	481190	434280	544590	578600	6174300	1660400	2293400	1472000	1410800	1099400	1752900	2454900	2017000
Lmsn006257	Phloretin-4'-O-[4',6'-O-(S)-HHDP]-β-D-glucoside	10888	7856.6	9972.3	13069	9515.1	10056	10038	10979	9339.3	18169	14302	14193	18490	12920	20814	13581	12016	9843.5
Hmmn003584	Luteolin-7-O-rutinoside-5-O-rhamnoside	11419	12907	7489.7	10953	10691	11464	9547	11192	13816	12727	15071	11147	19888	9	9	13786	5860.7	20324
Lmsp003881	Kaempferol-3-O-rutinoside-7-O-rhamnoside	20691000	22087000	27294000	21146000	22738000	21934000	20667000	22744000	24031000	48514000	31117000	29731000	19644000	16643000	29776000	29675000	26014000	39072000
HJAP061	Quercetin-3-O-(2''-O-arabinosyl)rutinoside	35015000	29772000	31018000	35308000	33266000	31900000	22708000	33151000	31642000	16355000	11085000	13729000	8825400	12634000	14049000	7812400	10117000	11032000
Hmqp002870	Luteolin-7-O-Sophoroside-5-O-arabinoside	1116700	1249000	1191400	973540	1001400	976130	1080800	1032100	1061500	2813900	1690700	1482500	959590	809280	1517900	1573400	1428300	1852800
pme2651	NADP (Nicotinamide adenine dinucleotide phosphate)	172970	219050	195340	402870	404750	507270	467990	553650	652430	185190	283290	234080	476890	528760	467610	451890	529480	447080
Lmyp003857	Kaempferol-3-O-(2'',6''-digalloyl)glucoside	61145	40140	46816	62267	58576	46909	55647	56316	73267	67296	67004	59361	96297	20257	1237.9	54126	31388	83603
MWSslk184	3,6'-Disinapoylsucrose	47846	49451	48847	47205	42220	69334	59870	59450	59526	30203	26566	29160	22441	34032	43188	31936	21818	24861
pmp001105	Kaempferol-3-O-neohesperidoside-7-O-glucoside	243460	196140	173520	165810	260550	110030	104190	176610	176130	104730	91863	49876	48162	42706	82773	60815	53192	144510
Hmcp001559	Isorhamnetin-3-O-rutinoside-7-O-arabinoside	9548.1	17652	21913	30452	22350	32011	13529	12986	19758	23548	35240	21263	53281	44684	67657	25483	16701	8385.1
Lmsp003161	Kaempferol-3-O-sophoroside-7-O-rhamnoside	253950	177220	203830	235900	187280	168160	117640	115390	152460	125410	86070	118740	32281	49046	88997	106490	40303	175160
HJAP127	Quercetin-3-O-(2''-O-Rhamnosyl)rutinoside	46592000	48588000	49970000	51031000	50690000	49655000	45914000	52005000	49567000	27308000	27012000	30885000	20635000	28571000	36284000	20413000	22070000	27432000
Hmcp001329	Quercetin-3-O-xylosyl(1→2)glucosyl(1→2)glucoside	394460	379680	348200	617190	475900	532110	327270	412360	452170	52697	33909	36498	26905	37005	87284	52057	28729	44701
Lmjp003206	Quercetin-3-O-Sambubioside-5-O-Glucoside	3167600	3117700	3183200	3312000	3165300	3084000	2466700	2950500	3343700	1505900	1496500	1584700	904890	1535300	1998800	1169000	1183600	1382200
pmn001505	Oleanolic acid-3-O-xylosyl(1→3)glucuronide	90939	96060	76388	39113	40600	49601	26163	55142	44096	67280	77929	78813	22615	15372	31047	8280.6	13607	15492
Lmyp003588	Quercetin-3-O-(2'',6''-digalloyl)-glucoside	46853	25095	55862	35692	30658	42560	43975	25012	37166	57858	47270	46509	40957	24988	54970	45862	47859	40604
HJAP128	Isorhamnetin-3-O-rutinoside-7-O-rhamnoside	10264000	9048600	9142900	6751700	6836300	6514200	5300000	6329900	5990600	11989000	9406300	9664700	9998300	7060400	9065000	3736000	6526200	6222800
Lmsp002982	Quercetin-3-O-sophoroside-7-O-rhamnoside	3643700	2645000	2888900	3433100	2956000	2463800	1743300	2329200	2432600	284050	271100	264060	174250	195450	514950	103720	155840	254940
Lmmp002334	Quercetin-3-O-rutinoside-7-O-glucoside	3466800	2419400	2814100	2933500	3073300	2163600	1628600	2137100	2311900	270090	258930	257160	180590	165270	399090	150960	135000	236050
Lmqp002170	Kaempferol-3-O-sophorotrioside	151360	119500	130700	115510	133000	101300	70826	94003	117520	5103.1	12461	10143	9126.6	7693.5	18252	4063.5	10545	12799
HJAP023	Kaempferol-6,8-di-C-glucoside-7-O-glucoside	414170	330940	380280	412980	351130	295510	217720	269400	358370	41158	19317	36506	23406	20007	66002	12877	9571.1	26262
Hmcp001589	Isorhamnetin-3-O-rutinoside-4'-O-glucoside*	585160	428390	475610	432630	388520	377520	303710	399070	330580	277870	186620	198680	230950	169610	282550	116090	141070	101270
Lmsp003790	Isorhamnetin-3-O-sophoroside-7-O-rhamnoside*	690130	446920	453430	482930	496250	395700	362440	397730	335940	297950	200720	188570	217180	179050	305190	129700	143300	103920
Lmsp003853	Quercetin-3-O-(6''-O-p-coumaroyl)sophoroside-7-O-rhamnoside	103180	43362	91598	51518	40773	54578	30757	52001	36782	1426.5	7416.7	1657.9	3231.6	4111.5	10673	2321.7	3697.1	7299.5
HJAP123	Isorhamnetin-3-O-rutinoside-7-O-rutinoside	316330	204990	275780	276100	233550	231120	217140	250970	228100	94069	56465	56447	45422	32060	148140	35622	51619	55691
MWSmce590	Deslanoside	5233.1	1005	3088.3	15629	13724	22702	44386	20264	22000	30312	67043	49307	228200	195640	89494	137070	190950	103750
