# Supplementary material for: Identifying Core Genes Related to Low-Temperature Stress Resistance in Quinoa Seedlings Based on WGCNA
Source: Int J Mol Sci. 2024 Jun 23;25(13):6885. doi: 10.3390/ijms25136885 (PMC11241592; doi:10.3390/ijms25136885)
Supplement: Supplementary file 1 [file ijms-25-06885-s001.zip › Table S4.xlsx]

## Sheet: Table S4
Table S4 The top three module metabolites of physiological-metabolic correlation
Index	Class
brown-Proline
pmb1096	Alkaloids
Zmbp002538	Alkaloids
Hmtp000776	Alkaloids
pmp001287	Alkaloids
Hmgp002327	Alkaloids
Hmlp002821	Flavonoids
pme1201	Flavonoids
pmp000233	Flavonoids
mws0282	Amino acids and derivatives
pme0026	Amino acids and derivatives
turquoise-Peroxidase
Hmln006813	Flavonoids
mws0066	Flavonoids
mws1068	Flavonoids
MWSslk066	Phenolic acids
NK10256198	Flavonoids
Hmcp001329	Flavonoids
mws0005	Alkaloids
MWSHY0046	Flavonoids
Hmjp003008	Flavonoids
Lmmp003767	Flavonoids
turquoise-Chlorophyll
Lmyp002284	Alkaloids
Xmsn002700	Flavonoids
MWSHY0046	Flavonoids
Lmdp003286	Flavonoids
Hmjp003008	Flavonoids
mws0005	Alkaloids
mws0856	Flavonoids
Lmmp003767	Flavonoids
mws1329	Flavonoids
Hmcp001329	Flavonoids
