# Supplementary material for: Identifying Core Genes Related to Low-Temperature Stress Resistance in Quinoa Seedlings Based on WGCNA
Source: Int J Mol Sci. 2024 Jun 23;25(13):6885. doi: 10.3390/ijms25136885 (PMC11241592; doi:10.3390/ijms25136885)
Supplement: Supplementary file 1 [file ijms-25-06885-s001.zip › Table S5.xlsx]

## Sheet: Table S5
Table S5 The top 100 metabolites in expression level
Index	Compounds	Class I	AY1-1	AY1-2	AY1-3	BY1-1	BY1-2	BY1-3	CY1-1	CY1-2	CY1-3	AY2-1	AY2-2	AY2-3	BY2-1	BY2-2	BY2-3	CY2-1	CY2-2	CY2-3
Lmjp002596	Quercetin-3-O-sambubioside*	Flavonoids	68177000	63385000	58759000	67367000	67007000	64364000	54509000	61154000	70573000	49231000	50029000	44789000	44129000	43438000	49264000	43052000	42882000	47539000
MWSHY0064	Isorhamnetin-3-O-neohesperidoside*	Flavonoids	45490000	38360000	38848000	45638000	43719000	41401000	41178000	47861000	40840000	19861000	20902000	22777000	23658000	23593000	34631000	23499000	23106000	18580000
MWSHY0135	Isorhamnetin-3-O-rutinoside (Narcissin)*	Flavonoids	44341000	36195000	39305000	46194000	45049000	40774000	42276000	47199000	41099000	19973000	20367000	22061000	23217000	23626000	35918000	22946000	22431000	19027000
HJAP127	Quercetin-3-O-(2''-O-Rhamnosyl)rutinoside	Flavonoids	46592000	48588000	49970000	51031000	50690000	49655000	45914000	52005000	49567000	27308000	27012000	30885000	20635000	28571000	36284000	20413000	22070000	27432000
Lmsp003881	Kaempferol-3-O-rutinoside-7-O-rhamnoside	Flavonoids	20691000	22087000	27294000	21146000	22738000	21934000	20667000	22744000	24031000	48514000	31117000	29731000	19644000	16643000	29776000	29675000	26014000	39072000
Lmjp003044	Isorhamnetin-3-O-Glucoside*	Flavonoids	24205000	21421000	19757000	24510000	23968000	21696000	20522000	17330000	23969000	11383000	13933000	14765000	14195000	13732000	21844000	10544000	9503600	9027500
Hmcp002207	Isorhamnetin-7-O-glucoside (Brassicin)*	Flavonoids	21778000	20202000	18326000	23343000	21876000	20258000	18519000	15715000	22417000	10854000	13570000	13602000	13651000	12999000	20351000	9957400	9143900	8336000
pmb3002	Chrysoeriol-7-O-rutinoside	Flavonoids	20914000	20155000	17392000	19467000	18401000	18049000	15079000	17788000	18690000	14590000	13828000	16465000	13632000	13536000	20114000	17201000	14700000	13922000
Lmmp003767	Kaempferol-7-O-glucuronide	Flavonoids	3419400	3622200	3885900	2751600	3310500	3650400	4160200	2951200	4172900	11298000	12440000	10811000	13119000	12420000	8459300	13687000	14059000	13682000
Lmmp003783	Quercetin-3-O-glucuronide	Flavonoids	25772000	24106000	19838000	24118000	26362000	26147000	25929000	22786000	23473000	6236100	11361000	11971000	11267000	5728500	415760	4010200	4666800	14560000
HJAP128	Isorhamnetin-3-O-rutinoside-7-O-rhamnoside	Flavonoids	10264000	9048600	9142900	6751700	6836300	6514200	5300000	6329900	5990600	11989000	9406300	9664700	9998300	7060400	9065000	3736000	6526200	6222800
HJAP061	Quercetin-3-O-(2''-O-arabinosyl)rutinoside	Flavonoids	35015000	29772000	31018000	35308000	33266000	31900000	22708000	33151000	31642000	16355000	11085000	13729000	8825400	12634000	14049000	7812400	10117000	11032000
Hmjp003008	Luteolin-7-O-glucuronide-5-O-rhamnoside	Flavonoids	1010400	959080	923130	1140900	1014500	1070100	1368800	1207800	1353000	6951800	8583300	6016100	8658700	7153600	5868800	9150100	6332600	6144500
Lmjp002461	Quercetin-3-O-neohesperidoside	Flavonoids	34889000	28394000	33574000	30888000	34699000	30630000	19378000	32081000	27467000	16932000	12070000	9665700	8518300	10223000	21820000	8702400	9358500	16954000
HJAP135	Pinocembrin-7-O-(6''-O-malonyl)glucoside	Flavonoids	2795300	2703300	3127400	3011500	3156700	3349500	4420000	3494700	4892700	6901100	9560800	8204900	8387400	9766300	11306000	12065000	9177100	11833000
MWS20150	Luteolin-7-O-glucoside (Cynaroside)	Flavonoids	4576400	3788500	4997700	4686000	4691400	4702900	3795300	4468800	5583600	13228000	8303200	6759900	6777000	5371200	5676400	7517000	8085600	9830700
mws0051	Acacetin	Flavonoids	429800	364270	330780	217500	250730	412600	917450	1333600	291390	4411000	5467500	7228000	6107700	4017100	1927900	1113200	1426600	1149700
HJAP148	Kaempferol-3-O-sambubioside	Flavonoids	3768100	3778600	3647700	3766300	3748600	3795900	3242900	3862600	3862900	15434000	6297500	6666800	5960300	4663200	3730700	4589000	8930100	7732100
Xmyp005654	Kaempferol-4'-O-glucoside	Flavonoids	4440800	4870900	4596700	4506200	3781600	3927700	4019000	3857300	4861300	11326000	7177300	6142000	5826500	4687600	5129500	7274900	7525600	8898300
pmp001288	Acacetin-7-O-rutinoside (Linarin)	Flavonoids	2283000	2265900	1718000	1269300	1316500	1211100	1449300	2050600	1336700	4614200	3886600	3185600	5379100	3933300	2239000	1516200	3820100	821380
pmp000593	Luteolin-7-O-rutinoside	Flavonoids	3721500	3042500	4145400	3575100	3596800	3185200	3649400	3256300	3748800	11715000	7592300	6969100	5094300	3950500	7836900	7596100	7024700	10019000
Lmdp003509	Quercetin-3-O-xyloside (Reynoutrin)*	Flavonoids	3800500	4058000	3436700	3044500	3760000	3712900	2929000	2777800	3993900	3015700	4187300	3850500	4092900	4668600	4614100	3727400	3113000	3085200
Hmcp002316	Isorhamnetin-3-O-arabinoside	Flavonoids	1207800	993810	908320	1163300	1347400	1040300	1095600	721700	985560	2119100	2982800	2317300	4076600	2643300	3696500	1799000	2210100	1093100
pmn001419	1-O-p-Coumaroyl-β-D-glucose	Phenolic acids	25774000	22886000	21783000	16943000	15221000	19593000	20392000	17348000	21193000	43011000	52685000	37821000	49773000	48927000	49804000	38964000	46223000	43286000
mws0014	Ferulic acid	Phenolic acids	61003000	58408000	54573000	59852000	62853000	62439000	60495000	62355000	62446000	48631000	45395000	46537000	48651000	48503000	41118000	40381000	41568000	40101000
pmb0069	Benzamide	Phenolic acids	20698000	19970000	20118000	23751000	19547000	24510000	25909000	22184000	25270000	41008000	35616000	30256000	37403000	33981000	32491000	24913000	31486000	36911000
Lmnn002886	1'-O-(3,4-Dihydroxyphenethyl)-O-caffeoyl-glucoside	Phenolic acids	24534000	22679000	25634000	17126000	21505000	24697000	23079000	20076000	23899000	27797000	34894000	30383000	31818000	28375000	28764000	36351000	28766000	31330000
pme3083	2-(Formylamino)benzoic acid	Phenolic acids	7311100	6566100	3372200	6696000	4338100	4085000	8224900	2163500	7287400	20727000	27408000	25091000	25198000	29338000	24498000	23506000	20553000	28081000
Hmhn003067	Phenylpropionic acid-O-β-D-glucopyranoside	Phenolic acids	12437000	10430000	9827300	7562000	6580800	8534300	8600600	8123500	9469600	20419000	24883000	19470000	24000000	21901000	24367000	20174000	22342000	20908000
pme1439	p-Coumaric acid	Phenolic acids	8399400	8484300	4064400	8268400	5352000	5565900	9033400	2746900	7555900	17748000	21131000	18984000	18930000	21099000	17268000	19756000	20717000	20890000
Lmhn003074	Feruloylmalic acid	Phenolic acids	23159000	21908000	21184000	23039000	23324000	23842000	22641000	23034000	21945000	16095000	15032000	16203000	16798000	17373000	14713000	13410000	15334000	14206000
pme2828	4-Nitrophenol	Phenolic acids	8711800	8452200	9509600	9083400	7524500	6692000	8304000	6838200	6924600	8641700	8717500	11989000	10697000	8968900	12004000	12405000	11795000	9731500
mws0906	Coniferin	Phenolic acids	14985000	10557000	7435500	9464400	7760200	7039600	8959100	7535300	9058800	10698000	10813000	8309400	9352900	10428000	9438100	9337800	10604000	10201000
pmn001420	1-O-Caffeoyl-β-D-glucose	Phenolic acids	14103000	10075000	7281800	9640900	8561700	7276300	9094400	7421900	9201100	9657200	10277000	8283400	9041900	9874300	8808600	9616500	10931000	10348000
mws0749	4-Hydroxybenzoic acid	Phenolic acids	1233700	1097000	832500	1062900	919460	804000	1543600	890610	1357700	6316000	5811700	6056500	6923600	5877300	5237800	5210700	5484300	5066600
Lmhn003240	Benzoylmalic acid	Phenolic acids	2539700	3050400	2724300	2595300	2777100	2643000	2617600	3969000	2561800	8164700	6665600	5629500	6694200	6760000	6096100	5973500	7148000	5404900
Lmbn002648	α-Hydroxycinnamic Acid*	Phenolic acids	1592500	3164500	2088600	3224000	1903300	1936600	3568300	1930900	2732100	7050800	6151400	4789700	6538800	6244800	5997000	7837200	6543900	5557800
Lmmn001643	2-Hydroxycinnamic acid*	Phenolic acids	1347000	2456600	1781600	2740400	1606800	1858200	2900300	1591800	2348400	5963900	5645500	4030000	5494800	5319700	5326100	7354800	5774100	4518000
Zmhn001793	6-O-Caffeoyl-D-glucose	Phenolic acids	8059300	5856900	4391500	5444900	4692700	3990400	5017100	4327800	5199000	6243200	6424600	4620400	5401200	5650500	5143000	5381800	6174800	5726000
Lmbn002739	3-Hydroxycinnamic Acid	Phenolic acids	1201500	2650100	1739400	2603300	1493300	1598400	2661300	1450500	2163900	5547400	5003700	3633100	4612800	4545500	5033300	5751200	5165100	4479800
Hmgn001653	Protocatechualdehyde	Phenolic acids	786280	703340	515870	713520	622820	464990	992400	538450	815150	3765000	3731700	3690900	4574800	3562200	3351200	3262800	3370900	3234500
Lmhn002926	p-Coumaroylmalic acid	Phenolic acids	2034200	1876100	1043100	1885300	1359500	1263400	1937000	560940	1807800	3557700	3767000	3780200	3831800	3607800	3427200	3830800	3524900	3091400
pme2122	Histamine	Alkaloids	9824200	7862800	10055000	5518600	7482500	5889000	7632900	12951000	6852800	72810000	40814000	55102000	91139000	66242000	22871000	11632000	42746000	21209000
mws0005	Tryptamine	Alkaloids	3342000	2964700	2684500	3003800	2014200	2395400	3214800	3168800	3430800	55885000	82708000	52613000	54305000	44951000	61867000	40316000	52742000	52423000
mws0018	Spermine	Alkaloids	28541000	31730000	31080000	26574000	29501000	26751000	28209000	33801000	31821000	27673000	30785000	29072000	27868000	29784000	31006000	30014000	29608000	27402000
pmb0484	Choline	Alkaloids	29313000	30898000	27893000	19698000	20951000	21507000	21630000	26823000	27405000	32570000	32469000	28671000	22970000	26524000	27246000	27352000	24675000	23525000
Zmsp000878	4-Hydroxy-5-(2-oxo-1-pyrrolidinyl)benzoic acid	Alkaloids	20573000	19062000	19191000	18449000	17995000	17675000	4510300	7690200	6696000	20380000	21150000	19362000	18170000	17044000	15443000	4722000	5517000	4274100
Hmgp002327	3-amino-2-naphthoic acid	Alkaloids	20596000	17438000	17684000	13793000	15606000	12996000	2177300	3628300	2915800	18373000	16789000	18131000	13628000	14672000	12841000	2252100	2056700	1789200
pmp001198	6-Deoxyfagomine	Alkaloids	14079000	13193000	12519000	12564000	11555000	13724000	2706300	4188000	3905500	11181000	12966000	11674000	12259000	12247000	9937500	2982100	3449500	2804000
Hmmp001310	3-Indoleacrylic acid	Alkaloids	17988000	13696000	15230000	11543000	13234000	11326000	2352400	3670300	3318000	15847000	14053000	15396000	11576000	12751000	11137000	2549700	2389400	2146600
MWStz294	N-Feruloyltryptamine	Alkaloids	12287	20168	9438	13160	21601	20148	23506	26823	17971	1386200	877830	1442600	8832200	815590	221090	58496	129560	97115
MWSmce548	Betaine	Alkaloids	10905000	10516000	11383000	9442900	10948000	9647900	11188000	13546000	10591000	9852500	8582200	7692500	8676100	7609000	9944300	8973300	9377100	7925400
MWStz221	N-Cis-Feruloyltyramine	Alkaloids	1347700	4192700	1371600	2161400	1506100	1436200	4593000	4556300	2306100	7599800	4206300	8050500	6721500	3326500	1681100	1016900	1079500	1269400
mws1433	N-Feruloyltyramine	Alkaloids	1339000	4290900	1361500	2243300	1473500	1442200	4542000	4502700	2181900	7481000	4110800	7742500	6682400	3103600	1684700	974950	1066700	1230400
pmb0782	Piperidine	Alkaloids	7012600	7036700	6431900	5877400	5410800	6194500	1023400	1773800	1505000	5722700	6428400	5616500	5801100	5971600	4454400	1113800	1299600	977660
pmp001287	N-Benzylmethylene isomethylamine	Alkaloids	9005900	8044400	7072900	5694500	5367100	6075700	615060	1240100	887590	7634400	7038400	7403200	5389600	5171300	3579200	464390	457630	368540
Lmgp000659	2-Phenylacetamide*	Alkaloids	6711700	7196500	5772500	4699800	4187100	4774400	913860	1849700	1485400	7059900	5940800	5866000	5209300	4636500	3595000	1070500	1171600	797480
MWStz070	N-(2-Hydroxy-4-methoxyphenyl)acetamide	Alkaloids	5228500	5079700	4742800	4436200	4137900	4238500	1039500	1880000	1480400	5546800	5188200	4995700	4753500	4370900	3543200	1202200	1253000	969780
pma2987	Histidinol	Alkaloids	4159700	4226700	4462700	4139100	4234700	3965900	4716900	4173100	4681000	5120800	4895200	5413400	4708200	4874000	5435400	4440400	5367100	4640600
HJKP000649	N-benzylformamide*	Alkaloids	4664500	4683400	3917100	3543300	3053800	3680500	655530	1341400	1131900	4894500	4447100	3877000	3904000	3782300	2831600	949490	896070	603620
pme0014	L-Glutamic acid	Amino acids and derivatives	25741000	27593000	25667000	29762000	31612000	35020000	29912000	34262000	40571000	28824000	32902000	30881000	38753000	43660000	37546000	39923000	32014000	28752000
pme0026	L-Lysine	Amino acids and derivatives	27671000	30480000	25187000	20393000	24414000	20712000	3215500	6131600	4178600	25881000	26584000	27253000	21743000	21770000	16634000	2518300	3243400	3108600
pme0193	L-Glutamine	Amino acids and derivatives	28289000	30195000	25014000	20816000	24625000	20421000	3138900	5961600	4129300	25631000	26624000	26465000	21665000	20502000	16975000	2616800	3306000	3114800
mws0282	L-Tryptophan	Amino acids and derivatives	18576000	18164000	18170000	13159000	15683000	14364000	3853000	5369900	4256700	16298000	15383000	17242000	14235000	15307000	13592000	4097800	3552700	3602500
MWSmce119	L-Arginine	Amino acids and derivatives	13487000	12147000	10609000	7448700	9759200	9352300	1589000	7553700	3941400	6702700	8333900	6880300	8763500	9514500	6208000	308560	487010	274750
mws0256	L-Valine	Amino acids and derivatives	10263000	10241000	9176500	8737800	9393100	9499800	2521200	3110900	3245800	9088900	11801000	10981000	8708700	9976800	6998100	2871500	2696500	2311900
mws0254	L-Histidine	Amino acids and derivatives	11712000	10483000	9626200	6572300	9133900	7427600	2218600	5720400	3615000	6965700	6817500	6920100	6579500	5722200	5072600	1553400	1481600	1490700
pme0006	L-Proline	Amino acids and derivatives	11748000	16977000	13870000	4488500	5179000	6452500	11510000	16294000	15071000	8380700	10509000	13035000	6091400	4075800	4201000	10846000	11442000	11252000
mws0258	L-Isoleucine*	Amino acids and derivatives	5528700	5121400	4919200	4774600	4344400	4970900	1254600	1969400	1735000	4459600	5188100	4635800	4570600	4317600	3653800	1378600	1632700	1318100
Lmbp000123	L-Homomethionine	Amino acids and derivatives	3716200	4025600	2891000	3296800	3853000	3901300	269700	676110	235750	3525600	3459600	3627400	4520900	3398800	2443300	427450	546400	398330
mws0227	L-Leucine*	Amino acids and derivatives	5830900	5327700	4829200	5023900	4457200	4939100	1308900	2005900	1614500	4584600	5026000	4656700	4436100	4446500	3601300	1406700	1532200	1296600
mws0219	L-Aspartic Acid	Amino acids and derivatives	5350100	6126300	5663100	3528500	2658100	3096500	6847600	8124500	8394800	5201200	7330000	6601100	4288500	4353800	4236800	5427300	6482000	5546700
pme2827	Palmitaldehyde	Lipids	56473000	56118000	57711000	57836000	58883000	59243000	63228000	57177000	57642000	43823000	50598000	56957000	59994000	64849000	70750000	68296000	60825000	62894000
mws0119	Myristic Acid	Lipids	23793000	19224000	21876000	20387000	23142000	26762000	20548000	21643000	20655000	39533000	34953000	31234000	20942000	18326000	25980000	22581000	22078000	25263000
mws1491	Linoleic acid	Lipids	47652000	51715000	52189000	15453000	24224000	21344000	17960000	31123000	24468000	50062000	39311000	40352000	19858000	21289000	22932000	26493000	21054000	15682000
mws0366	γ-Linolenic Acid*	Lipids	36669000	44242000	39947000	18388000	21964000	18849000	22206000	27054000	26186000	37867000	30905000	32556000	18434000	16380000	18285000	24245000	17228000	12246000
mws0367	α-Linolenic Acid*	Lipids	36144000	43792000	38631000	17646000	21196000	18175000	21466000	26692000	24869000	36967000	30692000	31318000	18013000	16139000	17788000	23347000	16557000	11932000
pmb0876	LysoPE 16:0	Lipids	39217000	39951000	33895000	8051400	11680000	9621000	9130800	11204000	10024000	40315000	42211000	46152000	8970100	8621800	7816400	4819500	4671600	5901600
pmp001273	LysoPC 18:2	Lipids	10499000	11353000	9446600	5253000	5853000	5442700	7629400	7430600	6872900	11346000	11922000	13138000	5523900	4754500	5244600	4205800	4577300	5694600
pmb0856	LysoPE 18:1(2n isomer)	Lipids	34083000	36669000	30853000	6464700	8545600	6451500	9018300	11777000	8868900	38691000	29643000	33237000	5039900	5213300	6584500	4592500	4040500	5478100
Lmhp011562	1-α-Linolenoyl-glycerol	Lipids	7207000	7599600	5002900	2359900	2716300	2014200	3800200	4734400	4908800	8545700	11818000	13291000	4184100	4302200	4198900	3565300	3915100	3698800
Lmhp008589	LysoPE 18:3(2n isomer)	Lipids	17363000	16593000	16429000	5075600	6054500	5379500	4527200	5259100	4605000	17162000	16003000	17669000	3829400	4218600	4261300	1942600	1885800	2704900
mws0255	Cytosine	Nucleotides and derivatives	2626100	2181000	2923100	1509600	2088400	1660400	1976600	3497800	1880300	23654000	11910000	17215000	34007000	22744000	6448100	3107600	12297000	5433900
pme1178	Guanosine	Nucleotides and derivatives	46398000	64927000	46514000	15983000	14743000	15544000	20453000	33254000	31221000	49715000	36195000	44703000	10767000	10569000	16034000	15576000	16489000	17389000
pmc0066	2'-Deoxyinosine-5'-monophosphate	Nucleotides and derivatives	10572000	11928000	11575000	11286000	10199000	10390000	14663000	12686000	13223000	11525000	12069000	11891000	10386000	9483100	12174000	12446000	13808000	14627000
pme0040	Adenine	Nucleotides and derivatives	25354000	24725000	28018000	6632000	7444100	6702900	7547200	14000000	12381000	37937000	15593000	13826000	9133300	8504500	10047000	8728400	9029100	4737900
mws0668	Xanthosine	Nucleotides and derivatives	989220	973020	1053900	4106000	4419400	5009200	1561400	1441800	1593000	1983600	1778200	1731300	5733100	5934100	4774600	1589700	2169800	1977800
pmb0981	Adenosine 5'-monophosphate	Nucleotides and derivatives	4114600	4542500	4738400	5828200	5177200	6250800	7902200	9120100	8527100	3503600	4566500	4614300	4812100	3917300	6120500	8625000	7294000	6825700
mws0281	Citric Acid	Organic acids	11626000	11470000	12305000	8036400	7839800	9653500	13649000	23027000	17409000	9135100	6963900	7833200	10549000	11189000	12305000	20020000	9457200	10040000
mws0192	Succinic acid*	Organic acids	5712800	7658500	7610400	9286300	10281000	11617000	20583000	21435000	21281000	10872000	7010300	6380600	10067000	13158000	13970000	18826000	24773000	23277000
Lmgn002555	2-Propylglutaric acid	Organic acids	4246700	4518500	3383800	5250700	4306900	4533200	2865700	4860400	4698500	4813300	6714100	5249300	8338100	4887100	8198000	6352900	5432900	3612500
mws0470	Methylmalonic acid*	Organic acids	6768700	5113300	9355200	7702800	8155500	8249800	29537000	16509000	26334000	11153000	5370100	5033400	6701200	16004000	9505600	35551000	18102000	16671000
mws0159	Phenylpyruvic acid	Organic acids	2403000	2200400	1145900	2204200	1535300	1457500	2458400	789630	2228300	5165000	5726200	5363700	5816900	6144600	5375500	5672000	4718200	5762900
mws1565	Geniposide	Terpenoids	799770	612980	772510	543460	578230	572210	639190	630180	606960	7689300	8276500	7960800	8999800	4703900	5032200	7808700	6216200	4947800
pmf0085	Cycloartenol	Terpenoids	6555000	6677200	6732300	7405000	7396100	7439300	7593400	7775200	7474100	7254900	7788700	7483700	7852000	8035100	8231100	8083900	8318900	8370400
Zmdp000376	4-Guanidinobutanal	Others	14485000	13687000	12511000	8897200	11868000	10502000	7117700	11454000	10010000	13004000	12928000	10694000	12979000	9846400	9422900	7449700	9475100	6250800
pmf0174	1-Decanol	Others	8272600	9290900	8979300	10129000	10055000	11170000	11265000	10197000	10322000	9313100	8674200	8708300	11034000	10852000	10583000	12744000	11792000	11999000
MWSmce690	Erythorbic Acid; Isoascorbic Acid	Others	73289	9	9	3906800	4392000	4022700	3660500	1904300	4539300	2151300	5755700	5270300	10519000	11547000	10604000	7805300	7038200	10165000
Hmfn000531	L-Ascorbic acid (Vitamin C)	Others	20166	3204.3	6786.8	2605800	3255300	3466500	2719000	1295100	3589500	1204000	4868500	3518600	9297500	9975100	9406300	5487100	5405000	5842700
MWSCX017	4-hydroxyphenyl acrylaldehyde*	Others	2874800	2823800	1609700	2859100	2035300	2091900	3892900	1190800	2863400	5147100	5747100	4656100	4448100	5395200	5173800	3939500	5348900	5061900
