# Supplementary material for: Identifying Core Genes Related to Low-Temperature Stress Resistance in Quinoa Seedlings Based on WGCNA
Source: Int J Mol Sci. 2024 Jun 23;25(13):6885. doi: 10.3390/ijms25136885 (PMC11241592; doi:10.3390/ijms25136885)
Supplement: Supplementary file 1 [file ijms-25-06885-s001.zip › Table S6.xlsx]

## Sheet: Table S6
Table S6 Promoter analysis of structural genes
gene-LOC110681928	TC-rich repeats	GTTTTCTTAC	910	9	+	cis-acting element involved in defense and stress responsiveness
gene-LOC110681928	TC-rich repeats	GTTTTCTTAC	1490	9	+	cis-acting element involved in defense and stress responsiveness
gene-LOC110699222	TC-rich repeats	ATTCTCTAAC	665	9	+	cis-acting element involved in defense and stress responsiveness
gene-LOC110699222	TC-rich repeats	ATTCTCTAAC	958	9	-	cis-acting element involved in defense and stress responsiveness
gene-LOC110701895	TC-rich repeats	ATTCTCTAAC	1463	9	+	cis-acting element involved in defense and stress responsiveness
gene-LOC110709726	TC-rich repeats	ATTCTCTAAC	712	9	-	cis-acting element involved in defense and stress responsiveness
gene-LOC110733393	TC-rich repeats	ATTCTCTAAC	475	10	+	cis-acting element involved in defense and stress responsiveness
gene-LOC110681924	LTR	CCGAAA	356	6	+	cis-acting element involved in low-temperature responsiveness
gene-LOC110701895	LTR	CCGAAA	665	6	-	cis-acting element involved in low-temperature responsiveness
gene-LOC110701895	LTR	CCGAAA	738	6	-	cis-acting element involved in low-temperature responsiveness
gene-LOC110718166	LTR	CCGAAA	66	6	-	cis-acting element involved in low-temperature responsiveness
gene-LOC110733393	LTR	CCGAAA	1241	6	+	cis-acting element involved in low-temperature responsiveness
gene-LOC110734971	LTR	CCGAAA	118	6	-	cis-acting element involved in low-temperature responsiveness
gene-LOC110681928	MBS	CAACTG	709	6	-	MYB binding site involved in drought-inducibility
gene-LOC110681928	MBS	CAACTG	1027	6	-	MYB binding site involved in drought-inducibility
gene-LOC110688226	MBS	CAACTG	99	6	+	MYB binding site involved in drought-inducibility
gene-LOC110688226	MBS	CAACTG	1673	6	-	MYB binding site involved in drought-inducibility
gene-LOC110699222	MBS	CAACTG	1163	6	-	MYB binding site involved in drought-inducibility
gene-LOC110706620	MBS	CAACTG	1885	6	+	MYB binding site involved in drought-inducibility
gene-LOC110714559	MBS	CAACTG	330	6	-	MYB binding site involved in drought-inducibility
gene-LOC110714559	MBS	CAACTG	526	6	-	MYB binding site involved in drought-inducibility
gene-LOC110733393	MBS	CAACTG	1210	6	-	MYB binding site involved in drought-inducibility
gene-LOC110722386	MBSI	aaaAaaC(G/C)GTTA	734	10.5	-	MYB binding site involved in flavonoid biosynthetic genes regulation
gene-LOC110681928	MRE	AACCTAA	1955	7	+	MYB binding site involved in light responsiveness
gene-LOC110688226	MRE	AACCTAA	780	7	+	MYB binding site involved in light responsiveness
gene-LOC110703456	MRE	AACCTAA	1926	7	+	MYB binding site involved in light responsiveness
gene-LOC110706620	MRE	AACCTAA	1210	7	-	MYB binding site involved in light responsiveness
gene-LOC110706620	MRE	AACCTAA	1695	7	+	MYB binding site involved in light responsiveness
gene-LOC110718166	MRE	AACCTAA	1856	7	+	MYB binding site involved in light responsiveness
gene-LOC110722386	MRE	AACCTAA	1744	7	+	MYB binding site involved in light responsiveness
gene-LOC110699222	CCAAT-box	CAACGG	989	6	-	MYBHv1 binding site
gene-LOC110706620	CCAAT-box	CAACGG	1922	6	+	MYBHv1 binding site
gene-LOC110709726	CCAAT-box	CAACGG	740	6	+	MYBHv1 binding site
gene-LOC110718166	CCAAT-box	CAACGG	1041	6	-	MYBHv1 binding site
gene-LOC110694073	TC-rich repeats	GTTTTCTTAC	233	9	-	cis-acting element involved in defense and stress responsiveness
gene-LOC110705234	TC-rich repeats	GTTTTCTTAC	1745	9	+	cis-acting element involved in defense and stress responsiveness
gene-LOC110714174	TC-rich repeats	GTTTTCTTAC	1753	9	+	cis-acting element involved in defense and stress responsiveness
gene-LOC110721005	TC-rich repeats	GTTTTCTTAC	1635	9	-	cis-acting element involved in defense and stress responsiveness
gene-LOC110731821	TC-rich repeats	GTTTTCTTAC	783	9	-	cis-acting element involved in defense and stress responsiveness
gene-LOC110731821	TC-rich repeats	ATTCTCTAAC	1908	9	+	cis-acting element involved in defense and stress responsiveness
gene-LOC110683706	LTR	CCGAAA	895	6	-	cis-acting element involved in low-temperature responsiveness
gene-LOC110683707	LTR	CCGAAA	1905	6	-	cis-acting element involved in low-temperature responsiveness
gene-LOC110694073	LTR	CCGAAA	706	6	+	cis-acting element involved in low-temperature responsiveness
gene-LOC110694073	LTR	CCGAAA	1123	6	+	cis-acting element involved in low-temperature responsiveness
gene-LOC110705234	LTR	CCGAAA	1126	6	+	cis-acting element involved in low-temperature responsiveness
gene-LOC110706415	LTR	CCGAAA	555	6	+	cis-acting element involved in low-temperature responsiveness
gene-LOC110706415	LTR	CCGAAA	1265	6	+	cis-acting element involved in low-temperature responsiveness
gene-LOC110706415	LTR	CCGAAA	1273	6	-	cis-acting element involved in low-temperature responsiveness
gene-LOC110709130	LTR	CCGAAA	812	6	+	cis-acting element involved in low-temperature responsiveness
gene-LOC110709130	LTR	CCGAAA	1334	6	+	cis-acting element involved in low-temperature responsiveness
gene-LOC110709130	LTR	CCGAAA	1355	6	+	cis-acting element involved in low-temperature responsiveness
gene-LOC110709130	LTR	CCGAAA	1419	6	+	cis-acting element involved in low-temperature responsiveness
gene-LOC110731643	LTR	CCGAAA	708	6	-	cis-acting element involved in low-temperature responsiveness
gene-LOC110731821	LTR	CCGAAA	160	6	-	cis-acting element involved in low-temperature responsiveness
gene-LOC110731821	LTR	CCGAAA	1961	6	+	cis-acting element involved in low-temperature responsiveness
gene-LOC110736518	LTR	CCGAAA	1042	6	+	cis-acting element involved in low-temperature responsiveness
gene-LOC110694073	MBS	CAACTG	796	6	+	MYB binding site involved in drought-inducibility
gene-LOC110707509	MBS	CAACTG	397	6	-	MYB binding site involved in drought-inducibility
gene-LOC110731643	MBS	CAACTG	52	6	-	MYB binding site involved in drought-inducibility
gene-LOC110731821	MBS	CAACTG	666	6	+	MYB binding site involved in drought-inducibility
gene-LOC110698808	MBSI	aaaAaaC(G/C)GTTA	1947	10.5	+	MYB binding site involved in flavonoid biosynthetic genes regulation
gene-LOC110698808	MRE	AACCTAA	1414	7	-	MYB binding site involved in light responsiveness
gene-LOC110698808	MRE	AACCTAA	1600	7	+	MYB binding site involved in light responsiveness
gene-LOC110706415	MRE	AACCTAA	874	7	-	MYB binding site involved in light responsiveness
gene-LOC110709130	MRE	AACCTAA	1279	7	+	MYB binding site involved in light responsiveness
gene-LOC110714639	MRE	AACCTAA	1319	7	+	MYB binding site involved in light responsiveness
gene-LOC110720261	MRE	AACCTAA	331	7	+	MYB binding site involved in light responsiveness
gene-LOC110731643	MRE	AACCTAA	1288	7	+	MYB binding site involved in light responsiveness
gene-LOC110732041	MRE	AACCTAA	567	7	-	MYB binding site involved in light responsiveness
gene-LOC110691232	CCAAT-box	CAACGG	1916	6	-	MYBHv1 binding site
gene-LOC110714174	CCAAT-box	CAACGG	1228	6	+	MYBHv1 binding site
gene-LOC110731821	CCAAT-box	CAACGG	258	6	-	MYBHv1 binding site
